# Supplementary material for: RNA-seq: impact of RNA degradation on transcript quantification
Source: BMC Biol. 2014 May 30;12:42. doi: 10.1186/1741-7007-12-42 (PMC4071332; doi:10.1186/1741-7007-12-42)
Supplement: Additional file 1: Table S1 — Relationship between RIN and time to RNA extraction. [file 1741-7007-12-42-S1.xlsx]

## Sheet: Supp table 1 RIN
Individual	Time (h)	RIN
1	0	9.1
2	0	9.2
3	0	9.4
4	0	9.3
1	12	7.7
2	12	8
3	12	8.3
4	12	7.7
1	24	6.4
2	24	5.7
3	24	6.3
4	24	6.5
1	36	5.3
2	36	4.3
3	36	5.5
4	36	6.1
1	48	5.2
2	48	4.4
3	48	4.9
4	48	5.1
1	60	5.2
2	60	4.3
3	60	4.9
4	60	5.3
1	72	5.4
2	72	3
3	72	4.8
4	72	4.8
1	84	4.7
2	84	2.8
3	84	3.7
4	84	3.9
