# Supplementary material for: RNA-seq: impact of RNA degradation on transcript quantification
Source: BMC Biol. 2014 May 30;12:42. doi: 10.1186/1741-7007-12-42 (PMC4071332; doi:10.1186/1741-7007-12-42)
Supplement: Additional file 3: Table S2 — Correlations between PCs and covariates. [file 1741-7007-12-42-S3.xlsx]

## Sheet: Supp table 2 PCA
PC[i] ~ covariate on quantile normalized read counts
	PC1	PC2	PC3	PC4	PC5	PC6	PC7	PC8	PC9	PC10	PC11	PC12	PC13	PC14	PC15
Time	2.1526e-10	0.505475	0.915837	0.885149	0.863509	0.957165	0.956491	0.946509	0.972895	0.956933	0.992896	0.979159	0.968845	0.995367	0.627223
RIN	3.32435e-08	0.90242	0.361785	0.863265	0.862193	0.732556	0.918635	0.834468	0.965851	0.930388	0.951275	0.986345	0.971209	0.826784	0.978354
Individiual ID	0.987444	0.41651	0.143345	1.50659e-05	0.0136395	0.658409	0.668286	0.62583	0.962574	0.950912	0.980647	0.996986	0.975113	0.991406	0.259272
