# Supplementary material for: RNA-seq: impact of RNA degradation on transcript quantification
Source: BMC Biol. 2014 May 30;12:42. doi: 10.1186/1741-7007-12-42 (PMC4071332; doi:10.1186/1741-7007-12-42)
Supplement: Additional file 11: Table S3 — Estimated decay rates for 11,923 tested genes. [file 1741-7007-12-42-S11.txt]

Ensembl_ID Decay_constant Std error p-value q-value
ENSG00000000419 0.00209960661600376 0.000846624742866824 0.0276114188933799 0.00928552030041699
ENSG00000000457 0.00552445173923229 0.00128147216068041 0.000845830091430121 0.000454406817812382
ENSG00000000938 -0.0107665614363014 0.00314026314620088 0.00448921598022445 0.00190720121276006
ENSG00000001036 -0.0251482166510728 0.00453676111236228 9.4931378532215e-05 7.39699410694464e-05
ENSG00000001084 -0.000489325688555411 0.0017957832325829 0.789528477760041 0.167505914343733
ENSG00000001167 0.00505539246109662 0.00119798722821061 0.00100172621933961 0.000523537649663031
ENSG00000001461 -0.00651600596891965 0.00127271147387117 0.00019680204907407 0.000134005880495204
ENSG00000001497 0.0134569913179737 0.00117125823142491 3.51438948751783e-08 2.06841164819969e-07
ENSG00000001561 -0.00100487030098286 0.00273402180245482 0.719128448562051 0.155349828347961
ENSG00000001617 0.0148763284620233 0.00261292646818216 7.37437438498752e-05 6.05218568835547e-05
ENSG00000001629 -0.00832058374961005 0.00127171460824266 1.87439626772505e-05 2.04947906300547e-05
ENSG00000001630 -0.0122998095703207 0.00366678584538875 0.00517688003812677 0.00215172587306005
ENSG00000002016 0.000829349043868248 0.00205141134690664 0.692577707025069 0.150562516855715
ENSG00000002330 -0.00467260595070225 0.00284937459446477 0.124993102908926 0.0348123573119557
ENSG00000002549 0.00306061904474797 0.00189621612471533 0.130512416049688 0.0361414722303851
ENSG00000002587 -0.000554499172790835 0.0023285164990244 0.815489416964317 0.172047889601885
ENSG00000002822 0.0156973317867012 0.00258494176470813 3.95158032856385e-05 3.68583165745121e-05
ENSG00000002834 -0.0129268838713138 0.0023829426997119 0.000116118565387692 8.70032214378511e-05
ENSG00000002919 -0.00802701112647203 0.00158196874713549 0.000213231944938429 0.000143257367170428
ENSG00000003056 -0.00799347817128947 0.0024817887854569 0.00669341701285428 0.00269768634899466
ENSG00000003249 0.00097656402949397 0.00269402460041325 0.722808995921823 0.1559638250138
ENSG00000003393 -0.00698543997772443 0.00286943064148617 0.0300795615976412 0.0100090782523748
ENSG00000003400 0.000485010500157595 0.00192652891119751 0.805167634308514 0.170226622538049
ENSG00000003402 0.00977157638378374 0.00145172045060776 1.40239787024973e-05 1.63148825639865e-05
ENSG00000003509 0.00657435848837712 0.00155883071865039 0.00100623339390044 0.000525487061536603
ENSG00000003756 0.00742212438335947 0.000829087065046786 6.39563961143963e-07 1.56248546814776e-06
ENSG00000004059 -0.00734715906525242 0.00170124879200118 0.000833910985188689 0.000448900897928249
ENSG00000004139 -0.00447099781179089 0.00218248658554002 0.0612533202527122 0.018744320251496
ENSG00000004142 -0.00178813586711517 0.00133269409291014 0.202646146499894 0.0530666440071709
ENSG00000004399 -0.015237107722016 0.00189267477335424 2.08695739206429e-06 3.80660011366154e-06
ENSG00000004455 -0.0128959070950386 0.00168541864180166 3.62918559146051e-06 5.84006115919299e-06
ENSG00000004478 0.00210570866854277 0.00134942701252585 0.142659747875386 0.0390669574570611
ENSG00000004487 0.00605023301074377 0.000791553468239721 3.6701933671372e-06 5.87867155479261e-06
ENSG00000004534 0.0087567234046651 0.00113527371144802 3.3267520578081e-06 5.47356522008212e-06
ENSG00000004660 -0.00654631193469029 0.00204418042564402 0.00693528504063656 0.00278218643793877
ENSG00000004700 0.0070342136273178 0.00167646218922412 0.00104759669320155 0.000543603461818353
ENSG00000004766 0.00423948977852791 0.00122825529100895 0.00429461385049787 0.00183516402477763
ENSG00000004777 0.00138614408742601 0.00163382319223946 0.41156220552985 0.0975511141229939
ENSG00000004779 0.00119906218303831 0.00177300076438538 0.510710261424093 0.116955836799051
ENSG00000004799 -0.0153626142227098 0.00540308733847008 0.0138334100487152 0.00508862785736684
ENSG00000004864 0.000349214048327377 0.00252039071348373 0.891924682709841 0.185249006500141
ENSG00000004866 0.00903762370601456 0.00253658432570684 0.00346956733555443 0.0015296311354457
ENSG00000004897 -0.00351230683011585 0.0010743495405085 0.00609818557807862 0.00248553734288079
ENSG00000004961 -0.000414533565022943 0.00121644500684013 0.738717548658505 0.158787346182194
ENSG00000004975 0.00570770728983546 0.0013782142357904 0.0011597606994304 0.000593152372213534
ENSG00000005007 0.00705289544445093 0.00116440164299286 4.05209062276732e-05 3.76217176512065e-05
ENSG00000005020 -0.0234745537151151 0.00416667397784035 8.14721494901979e-05 6.55892695633744e-05
ENSG00000005022 -0.00567851656799079 0.000981878778627217 6.34841279104213e-05 5.40076768151884e-05
ENSG00000005059 -4.17507199156049e-05 0.00118672305621722 0.972469471971235 0.198728197475451
ENSG00000005075 -0.00205136241593635 0.00181885497209855 0.2797767999095 0.0702890905940391
ENSG00000005100 -0.00236351580088767 0.0019836538543652 0.254758030449218 0.06476374191071
ENSG00000005156 0.00456083530505029 0.000958952279240953 0.000375317674806268 0.00022998477598819
ENSG00000005175 -0.00724877314046753 0.0014592553235458 0.00025735539837885 0.000167819973083647
ENSG00000005187 0.00783128920330962 0.0028240726209064 0.0158250598450368 0.00573877647645564
ENSG00000005194 0.00101296687868724 0.000960458007920169 0.310783708708868 0.0768104361933483
ENSG00000005206 0.0170134445165572 0.00108905995421999 8.35348636685777e-10 2.19347689127781e-08
ENSG00000005238 -0.0229573139806047 0.00278741766045027 1.62411501245992e-06 3.13246655008462e-06
ENSG00000005249 -0.00261682208960766 0.00465182618145482 0.5833214897132 0.130874915180962
ENSG00000005302 0.0145363585940044 0.00133516548872284 6.65259600454913e-08 3.21801707473753e-07
ENSG00000005339 0.00545821708593675 0.00172183099303292 0.00738175235935176 0.00293741950012835
ENSG00000005379 0.00165043274296297 0.00151835585772668 0.296786410287926 0.0737883241297782
ENSG00000005436 -0.00167601241805837 0.00183982539724798 0.378896930786371 0.0908751678163007
ENSG00000005448 -2.57382542086794e-05 0.00186941621534723 0.989224070830411 0.201213223564745
ENSG00000005483 -0.000672990570560603 0.0010022277684184 0.513661511687235 0.117524429198761
ENSG00000005486 0.00165756418875802 0.00296166441632624 0.585216965482212 0.131178500147327
ENSG00000005513 0.00795059929235686 0.0034286975440986 0.0373296603960657 0.0121173226873101
ENSG00000005700 0.00370856474705256 0.00137241768171967 0.0181173557251644 0.00642224158135272
ENSG00000005801 0.00326644475570838 0.000915570705508946 0.00343816693872149 0.00151772419393258
ENSG00000005810 -0.00996523779400452 0.00108927691172956 5.0013379572698e-07 1.31196569412332e-06
ENSG00000005812 -0.00554441730535386 0.00116191744209168 0.000364859185192877 0.00022460036253993
ENSG00000005844 -0.0179542742879771 0.00197969528238938 5.52083157873221e-07 1.40113117354315e-06
ENSG00000005889 -0.00446263032052968 0.00220119631581441 0.0636378293299998 0.0193775110329445
ENSG00000005893 -0.0126062048862698 0.0016817503751132 4.52636936584136e-06 6.86004056536701e-06
ENSG00000005955 0.00146753966421893 0.000776982146390012 0.0814370541751496 0.0239879536619511
ENSG00000005961 0.000919765116827008 0.0058797268572164 0.878097346972113 0.182763954085159
ENSG00000006007 -0.00383533498196002 0.0019454138869854 0.0703357655212776 0.0211507293396979
ENSG00000006015 -0.00327023075228317 0.0026249611172384 0.234815844991932 0.0603025823990119
ENSG00000006025 0.00325095296712853 0.00250468244219262 0.216861561341928 0.056343879654674
ENSG00000006062 -0.00148968554971879 0.000701848484161968 0.0535745032402168 0.0167108889808463
ENSG00000006075 0.0183709513592342 0.00383124193264103 0.00034994115995031 0.000216852120657632
ENSG00000006114 -0.000475804164109177 0.00214131093672568 0.827609164794963 0.174224914358289
ENSG00000006125 -0.00332530741345563 0.000840730092679253 0.00164512379784498 0.000802364442549442
ENSG00000006194 -0.00378061874234531 0.00175991648289788 0.0511258748290587 0.0160318861061572
ENSG00000006282 0.00108448414779347 0.00520756561594466 0.838259741594269 0.176053292193919
ENSG00000006327 -0.0125367610136897 0.00365267341278763 0.0044577638026423 0.00189683774030899
ENSG00000006432 -0.0010660699098821 0.00201342555730392 0.605396548236789 0.134876815526999
ENSG00000006451 0.0144591613507231 0.00182257209232201 2.45025931910938e-06 4.32888251516892e-06
ENSG00000006453 0.00194457565569002 0.00283796531492511 0.505252234657958 0.115874446818729
ENSG00000006459 -0.00355847628999678 0.000890670793469504 0.00152558886150558 0.000752102726681452
ENSG00000006530 0.00593695432166833 0.00261250439027472 0.0406787759203903 0.0130728675111625
ENSG00000006534 -0.0200228190394286 0.003593611810139 9.04550407118008e-05 7.13322947239975e-05
ENSG00000006576 -0.00914231378646581 0.000884331529113676 1.2216590801274e-07 4.79663324246956e-07
ENSG00000006607 0.00526630951752731 0.00221617847570362 0.0335388563391464 0.0110184278953768
ENSG00000006625 -0.00476632607075695 0.00376225968874317 0.22742577552933 0.0586976810820961
ENSG00000006634 -0.00758078964766197 0.00103359691738011 5.71130714250828e-06 8.23697587909906e-06
ENSG00000006652 0.00206762039220124 0.00167008403842591 0.237596302677212 0.0609131423316505
ENSG00000006695 0.000864523508754347 0.00182713832267374 0.643947358221718 0.141897082226412
ENSG00000006712 0.0147784501014899 0.00108726683590724 4.62638567937884e-09 5.76776162081419e-08
ENSG00000006715 -0.0133679408793528 0.00234023675928835 7.14571606247162e-05 5.91820624086407e-05
ENSG00000006744 0.0167989070982177 0.00125916251077975 5.80609928634358e-09 6.62393092673846e-08
ENSG00000006831 -0.00175159000021827 0.00205762190756513 0.410026915080869 0.0972539264591851
ENSG00000007047 -0.0137701642142927 0.00186716135456505 5.38581797688214e-06 7.87559481165954e-06
ENSG00000007080 -0.00367431705324992 0.00185640756700289 0.0693652773042016 0.020892662049363
ENSG00000007129 0.00521843519835284 0.00182816153466871 0.0135403856193343 0.00499070620817647
ENSG00000007168 0.00419396045544874 0.000682991763848179 3.54104271618412e-05 3.39521835014389e-05
ENSG00000007202 -0.000617527561958369 0.00111744738457787 0.589897438314037 0.132007428781417
ENSG00000007237 -0.027667343375495 0.00270208759473106 1.36664426548025e-07 5.23004713526879e-07
ENSG00000007255 -0.0211133147141365 0.0033099406036541 2.4230975227542e-05 2.50764917114394e-05
ENSG00000007264 -0.00706731794760939 0.00300203014532967 0.034952666029704 0.0114146814852228
ENSG00000007312 -0.00946039912384253 0.00303764231552698 0.00821602243086519 0.00323270147204402
ENSG00000007341 0.0115813836273424 0.00180115765161889 2.23558982007438e-05 2.35806225377326e-05
ENSG00000007350 -0.00576930281686481 0.00306501954669892 0.0823684091718771 0.0242180499693666
ENSG00000007376 -0.00133339737623493 0.00118236947677616 0.279816916507008 0.0702918676625608
ENSG00000007392 0.0105991970069838 0.000752776327067677 3.00596241113726e-09 4.40619243330579e-08
ENSG00000007402 0.00818676861612285 0.00254773389646663 0.00679076200523629 0.0027319121899842
ENSG00000007516 0.011459570171258 0.00510831443064569 0.0429337366983309 0.0137208422563933
ENSG00000007520 -0.0064856564999413 0.00228116105659805 0.0138377749945555 0.00508945944293663
ENSG00000007541 0.00694540563705484 0.000766174869941673 5.54971212844899e-07 1.4055111086843e-06
ENSG00000007545 0.00439843705953996 0.00296575890141656 0.161889071417228 0.0435779351623913
ENSG00000007923 0.00742890512178745 0.00191263018483255 0.00188184207249714 0.0009021717029492
ENSG00000007944 0.00189345875059061 0.00205094539498772 0.372714644053886 0.089563256333255
ENSG00000008018 0.00195951197418712 0.000604354454644723 0.00642244399771304 0.00259973819136645
ENSG00000008056 -0.00856107929488464 0.00627216765503821 0.195432738935885 0.051461845400435
ENSG00000008083 0.00464002545583279 0.0026481145546476 0.103276920610708 0.029529184480383
ENSG00000008128 0.0228085892338658 0.0012285843956769 9.69790498935706e-11 7.81850769824612e-09
ENSG00000008130 -0.00376871191079086 0.00172705850861414 0.0480449678350381 0.0151522234771574
ENSG00000008256 0.00137804259862347 0.00142376605212216 0.350764355957009 0.0850661609572072
ENSG00000008282 -0.00981243955898607 0.00116734941321327 1.29565308836506e-06 2.60923337504968e-06
ENSG00000008283 -0.0107995855265496 0.00150963752216994 7.43654583259258e-06 1.00089928643072e-05
ENSG00000008294 0.0127712313351241 0.00136256132395974 3.79373187042451e-07 1.0807522306805e-06
ENSG00000008300 0.00694217148701851 0.00151648985510445 0.000518221361418517 0.000299350196702523
ENSG00000008324 -0.00356269197303386 0.00150140619337595 0.0337524485584281 0.0110810728998809
ENSG00000008382 -0.0184851630207571 0.00298048531095475 3.20825963185251e-05 3.13264150743467e-05
ENSG00000008405 0.01242542205323 0.00176709109090879 8.91168896618315e-06 1.14466103196907e-05
ENSG00000008441 -0.00511871393445391 0.00294141947807386 0.105422302814456 0.030043151943502
ENSG00000008513 -0.00196709903260842 0.00108064932329029 0.0918057090671889 0.0266302348394875
ENSG00000008516 -0.0192058657305726 0.00499418072952265 0.00202415838020946 0.000961064970403933
ENSG00000008517 -0.0140474799021446 0.00422984985811414 0.00551977621269359 0.00227276601243712
ENSG00000008710 -0.00356390022402504 0.00136049476968636 0.0212037637624861 0.00737153872644087
ENSG00000008838 0.0161907280041637 0.00141906438517271 3.81885142342479e-08 2.17838231837858e-07
ENSG00000008853 -0.00509104932838316 0.00276231505033305 0.0882368968927216 0.0257277042042897
ENSG00000008869 -0.0078577859694144 0.00100472243395065 2.86290458050028e-06 4.89606906733769e-06
ENSG00000008952 -0.000673570611786436 0.000859758276473743 0.447406573392518 0.104508779425093
ENSG00000008988 0.0144401398192506 0.00310342884908619 0.000452086874689499 0.000267537373155296
ENSG00000009307 -0.00154234639976285 0.00115201138823428 0.203568523519621 0.0532793422018532
ENSG00000009335 -0.00551238035182362 0.000650058297876464 1.17514349189523e-06 2.41891290199623e-06
ENSG00000009413 -0.0075558404163168 0.00131292982581154 6.65473706567308e-05 5.59679200386275e-05
ENSG00000009694 0.014761516648619 0.0027359658034157 0.000122108667761526 9.05997294960176e-05
ENSG00000009724 0.0101823548087067 0.00241652704964809 0.00101349470834387 0.000528287947598746
ENSG00000009780 0.0037112924526541 0.00179336118946433 0.0589870730064193 0.0181517337706719
ENSG00000009790 0.00264541147557549 0.000967997750536182 0.0170879186380272 0.00612919171225793
ENSG00000009830 0.00790038743871492 0.00159365290683502 0.000261973910669927 0.000170280756516149
ENSG00000009844 0.00643642630258205 0.00115663117720837 9.15272685914312e-05 7.19900673409849e-05
ENSG00000009954 -0.00484972302000154 0.00069362638886727 9.45573087205212e-06 1.19725390755537e-05
ENSG00000010017 -0.000775523982291577 0.00141305299227138 0.592424785729919 0.132474942405297
ENSG00000010072 -0.00863256707637082 0.00102510598437335 1.26955551170293e-06 2.56736557425184e-06
ENSG00000010165 0.00678833229027229 0.0018374368571552 0.00269841137764372 0.00123167994008473
ENSG00000010219 0.00101189778827668 0.00209704521049789 0.637449529222334 0.140695985703276
ENSG00000010244 0.000453635451848801 0.000547844749035665 0.422591243250049 0.0997352256610812
ENSG00000010256 -0.00725535371156497 0.00142214992610494 0.000203143709677513 0.000137665155247456
ENSG00000010270 -0.00482276002403088 0.00133091199531605 0.00308897752297292 0.00138082166449076
ENSG00000010278 -0.0141135946576609 0.00500682185375574 0.0144963070603981 0.0053010315241783
ENSG00000010292 -0.00742015271378466 0.00137157392471226 0.000119095144244126 8.88207229813506e-05
ENSG00000010295 -0.00930376241461095 0.00190848208666967 0.000303335175831853 0.000192156044089856
ENSG00000010310 0.0147819532342946 0.00370934370999612 0.00155523890576175 0.000765471732632649
ENSG00000010318 -0.00472917935211268 0.00144424973790049 0.00603690401696707 0.00246221955044834
ENSG00000010322 0.00567806145460587 0.00102968234619881 9.96838014127462e-05 7.69294800284499e-05
ENSG00000010327 -0.0146811050738149 0.0026520382837259 9.61326928609988e-05 7.46414821780113e-05
ENSG00000010361 -0.00105717906362843 0.00162854076277067 0.527539631590104 0.120142806521628
ENSG00000010404 0.000884926740697058 0.00303535807212775 0.775238745319354 0.164951704584842
ENSG00000010539 0.01291200648051 0.00331913930637486 0.0018604634286893 0.000893021033706136
ENSG00000010610 -0.0334020102230729 0.003368754387967 1.98583470484881e-07 6.77134937021867e-07
ENSG00000010626 0.0133730220760223 0.00244609460587578 0.000108027722378827 8.1956632370843e-05
ENSG00000010671 -0.0243825429826112 0.00474305509312033 0.000189736514445383 0.000130258320052961
ENSG00000010803 -0.00360039045808396 0.0012988510919163 0.0158573874149276 0.00574748318864028
ENSG00000010810 0.012054683038672 0.00199601972711225 4.17036910953717e-05 3.84248680787715e-05
ENSG00000010818 0.0116673396832253 0.00187785255267573 3.15196788950564e-05 3.09007653700659e-05
ENSG00000011007 -0.00556467389508757 0.00111717397364594 0.000251242234290062 0.000164715903097104
ENSG00000011009 -0.00212988371930956 0.00166829726895977 0.224049421109047 0.0579499368412967
ENSG00000011021 0.00929464897838989 0.00132394811170526 9.06115154492442e-06 1.16077648550225e-05
ENSG00000011028 0.0118824013277167 0.00182207291988194 1.93796789750736e-05 2.10188481888596e-05
ENSG00000011114 -0.00141317361565175 0.0017578276870635 0.435891095676533 0.102266932357472
ENSG00000011132 0.00748703501234035 0.00297581774012473 0.025800110722458 0.00874693023417922
ENSG00000011198 -0.0110518379583037 0.00203177917187796 0.000113233455670949 8.52110833353273e-05
ENSG00000011243 0.00678422276618487 0.00057525232602113 2.57281481065317e-08 1.71305639855836e-07
ENSG00000011258 -4.59289543128616e-05 0.00118668337585351 0.969714735414661 0.198256049576759
ENSG00000011260 0.000924953172902548 0.000882488899656078 0.313680135537454 0.0773918471197529
ENSG00000011275 0.0158220178749287 0.00125524145203223 1.15618741301907e-08 1.02807910110772e-07
ENSG00000011295 0.00286284265764556 0.00202694008149403 0.181322906799725 0.0481606372207406
ENSG00000011304 -0.00418858470878268 0.000795362882381581 0.000152507953889919 0.000109032932914886
ENSG00000011376 0.00599833507135742 0.00215406046075008 0.0154773306292727 0.00562237057830511
ENSG00000011405 0.00953657083505045 0.00175261563407375 0.000112876787273977 8.49691183938277e-05
ENSG00000011422 -0.00758071529173337 0.00353773706976796 0.0516290464090986 0.0161687060915694
ENSG00000011451 -0.00086564565143225 0.00130972661156569 0.520194876921944 0.118839374025003
ENSG00000011454 0.0127918286643232 0.00138262826240882 4.40112310419111e-07 1.19067489141441e-06
ENSG00000011478 0.011846001606394 0.00213443387929322 9.38547749645218e-05 7.33437172241168e-05
ENSG00000011485 -0.00555103910073701 0.00232470962996646 0.0328232046795884 0.0108038620727331
ENSG00000011523 -0.00648805084808769 0.00244088912674164 0.0197068738469405 0.00691977217142676
ENSG00000011566 0.00604788067877302 0.00209947735861153 0.0128770777845573 0.00477606596770205
ENSG00000011590 0.0155252227253713 0.00360207209980164 0.000847301513915643 0.000454995182509212
ENSG00000011600 -0.0203888810239786 0.00410350163008949 0.000256805604767836 0.000167506618041276
ENSG00000011638 0.00113273464682965 0.00151749564868811 0.468680540212669 0.108745105002817
ENSG00000012061 -0.0128799019116336 0.00260290604242373 0.000266249351329481 0.000172411071154202
ENSG00000012124 -0.0101803473235897 0.00288698002000953 0.00372163409005556 0.00162330198059232
ENSG00000012174 -0.00437809031829703 0.00303272110056224 0.172510395858422 0.0460780418564884
ENSG00000012223 -0.0070485990908801 0.00731803431983182 0.353031475032672 0.0855644971625088
ENSG00000012232 -0.0255752858369145 0.00285899993397835 6.44942060819393e-07 1.57244776175958e-06
ENSG00000012660 -0.00090547658817898 0.000733999356594927 0.239183675254624 0.0612746353048173
ENSG00000012779 -0.0101596259962947 0.00199227808365054 0.000203920935053641 0.000138114463736854
ENSG00000012817 0.00351688058461255 0.000930944767232352 0.00230264889443506 0.00107306878637221
ENSG00000012822 -0.0090394300544428 0.0014014972315288 2.16700708483391e-05 2.29472913380285e-05
ENSG00000012963 0.00179944656965485 0.00157766850500593 0.274624989443088 0.069124031220659
ENSG00000012983 0.00223294847228243 0.00125220571081823 0.097902754459381 0.0281564608339507
ENSG00000013016 -0.00412959297336593 0.00503066519519201 0.42650964802099 0.100463937970103
ENSG00000013275 0.00813008669239427 0.000985358984635453 1.59213643824425e-06 3.09063989130614e-06
ENSG00000013288 -0.00195584121334122 0.00105231605785482 0.0858664297793258 0.0251274111360554
ENSG00000013306 0.00191256561112838 0.00212853379134973 0.385239904084152 0.0921519126277009
ENSG00000013364 -0.000712764857960243 0.00117854881607168 0.55573368214943 0.125488491310436
ENSG00000013374 -0.00271170396305767 0.00105144055665839 0.0228983707218218 0.00788249374220006
ENSG00000013375 0.00843397897455625 0.00187792090533475 0.000607072845541295 0.000342377190408645
ENSG00000013392 -0.0036960355546102 0.0013959138388204 0.0200974595094534 0.00703445268458162
ENSG00000013441 0.00988274964370827 0.00136977196941153 6.79785771099498e-06 9.36299423951115e-06
ENSG00000013503 0.000722114834541355 0.00224991089267127 0.753347535572849 0.161336674603119
ENSG00000013523 -0.012058846565375 0.00245740314823952 0.000286429079315651 0.000183222003383249
ENSG00000013561 0.00667790588102227 0.00121782437543818 0.000105057559222109 8.010531377521e-05
ENSG00000013563 -0.0122058517381589 0.00262399449619072 0.000453179926678902 0.000267868425507639
ENSG00000013573 0.0165974798924572 0.00286198617051002 6.1825360315395e-05 5.29129160608006e-05
ENSG00000013583 -0.00581588249825713 0.00294084397350166 0.06956844876227 0.0209371970639364
ENSG00000013588 0.0280329126911875 0.00597219353406339 0.000419812978314761 0.000251889613563744
ENSG00000013725 0.0140579078065326 0.00232067711141318 4.04830596894031e-05 3.76171358071981e-05
ENSG00000013810 0.00500156820170493 0.00176905545662486 0.0142654555620286 0.00522847113474033
ENSG00000014123 0.0063086386528357 0.00154095149775785 0.00126733767859832 0.000640318599699343
ENSG00000014138 0.0090400095572263 0.00208670985611052 0.000813345019028281 0.000439513575117059
ENSG00000014164 0.000818518393296881 0.00130467639701052 0.541278013762735 0.122774500359573
ENSG00000014216 -0.00386906624123158 0.00177608688566497 0.0483749177192864 0.0152383985964073
ENSG00000014641 0.00518037641772738 0.00126128840265417 0.0012363321425445 0.000626354127245061
ENSG00000014824 -0.000413309923693988 0.00134669276620713 0.76377464116534 0.163110950459435
ENSG00000014914 -0.023151593676878 0.00358423760296015 2.13520166727531e-05 2.27299128559711e-05
ENSG00000014919 -0.00675863625776607 0.00226767234652802 0.0106315345327782 0.0040423857700036
ENSG00000015133 -0.00291863716099559 0.00127370614513488 0.0392765860752725 0.0126541947431981
ENSG00000015153 0.000156256853090836 0.000759728307556396 0.840230852834151 0.176390684586446
ENSG00000015171 -0.00703860565249756 0.00166952523048036 0.00100916207823093 0.000526581546947786
ENSG00000015285 -0.0111820897695042 0.00195961244861183 7.21693874489908e-05 5.95937679182934e-05
ENSG00000015475 -0.00644299953222271 0.00238720003832758 0.0182294676305443 0.00645725104425967
ENSG00000015479 0.00311002032354548 0.00112370240499549 0.0159891044632671 0.00578915097021564
ENSG00000015532 -0.00375606296045991 0.00245875397979388 0.150563649211815 0.0409439940022773
ENSG00000015676 -0.00457910699052479 0.00126127413547862 0.00304857145187684 0.00136543118168938
ENSG00000016864 0.0140876692821486 0.00222520839366864 2.6132071978414e-05 2.6578422038023e-05
ENSG00000017260 0.00228609535278572 0.00102830462624747 0.0445580707874671 0.0141754842067071
ENSG00000017483 0.00137656424329297 0.0027844011142843 0.629283758918232 0.139252181129286
ENSG00000017797 -0.0062476497441216 0.00179022056296836 0.00399077299963711 0.00172144704287722
ENSG00000018189 -0.0139711486479442 0.0021864551542016 2.38107485741151e-05 2.47695028421789e-05
ENSG00000018280 -0.0193439126051769 0.00299693145928614 2.15099513894402e-05 2.28250358496383e-05
ENSG00000018510 -0.00348013991134021 0.00124257874280061 0.0150084502343939 0.00546764587495186
ENSG00000018610 0.000340773841174228 0.00120208846390483 0.781269517063218 0.166030415282205
ENSG00000018699 0.00594467809457505 0.00154016903221045 0.00197074720378988 0.000940134862168258
ENSG00000018869 0.00279626325429374 0.00287734126049967 0.348874976634896 0.0847098822669145
ENSG00000019102 -0.000954595723697566 0.0038624649041384 0.808654836918185 0.170829484778375
ENSG00000019169 -0.0173885882318195 0.00356998329239966 0.000305604098080021 0.00019339074606964
ENSG00000019582 -0.0332975207985966 0.00316334088945497 9.89390703029825e-08 4.11161118016429e-07
ENSG00000019995 -0.00228427044608171 0.000748436861281399 0.00926327719502723 0.00358411849122029
ENSG00000020426 0.00337552597312292 0.00156044852598348 0.0497439085019872 0.0156309587554124
ENSG00000020633 -0.00613192048704652 0.00290972344797825 0.0550687086380571 0.0171063632852478
ENSG00000020922 0.00133821853713547 0.00227055910048397 0.565709837099346 0.127431846303021
ENSG00000021355 -0.00500296228708908 0.00162444458357134 0.0087816726625882 0.00342296656241765
ENSG00000021574 -0.0143102221513374 0.00194480966834321 5.5179118258395e-06 8.02508618058427e-06
ENSG00000021762 0.000247758096419135 0.00193639639475072 0.900148201348836 0.186652454312693
ENSG00000021776 0.011730601093451 0.00162687343012158 6.84151215482038e-06 9.40394827715175e-06
ENSG00000022267 -0.00311618067630857 0.00231903487324247 0.202017022249881 0.0529133542457444
ENSG00000022277 -0.00413670359569163 0.00116321570531757 0.00351399709227809 0.00154668152828058
ENSG00000022556 0.00463971347784228 0.00537896049756801 0.404007610852157 0.0960121952214316
ENSG00000022567 0.0123874859922554 0.0018600531442357 1.56437778583143e-05 1.77824238549377e-05
ENSG00000022840 0.00510462234077071 0.000559506106391911 5.15958446790541e-07 1.34039328526953e-06
ENSG00000022976 0.00931690307469016 0.00143519868391574 2.0296392684309e-05 2.18757626186141e-05
ENSG00000023041 0.00336043106761885 0.00116112402854809 0.0125487685697612 0.00466718003235459
ENSG00000023171 0.00418616126912276 0.00205400450987979 0.0624265263985843 0.019054251845056
ENSG00000023191 -0.00564475654883048 0.00130336669487715 0.000815270997764772 0.000440188679514109
ENSG00000023228 -0.000531564270273324 0.00167910568900087 0.756591563403214 0.161838297053899
ENSG00000023287 0.0129841961420324 0.00133732806005906 2.53159825574679e-07 8.05653676577225e-07
ENSG00000023318 0.00284093727026201 0.00119182008142428 0.0330785944076997 0.0108790411457746
ENSG00000023330 0.00901420076624246 0.00213084374462301 0.0009824561146479 0.000515329774403006
ENSG00000023445 -0.00060543908368256 0.00207806844940067 0.775382665537791 0.164963210858112
ENSG00000023516 -0.0124953329087966 0.0017661055169304 8.35373263464803e-06 1.08920944402532e-05
ENSG00000023572 -0.0072586824516457 0.00471482497813325 0.147651634385768 0.0402516718355921
ENSG00000023608 0.0176838687183824 0.0017514408663161 1.60886574851413e-07 5.8727218124462e-07
ENSG00000023697 -0.0209962032360919 0.00320100022450145 1.82710524365341e-05 2.00958107645795e-05
ENSG00000023734 0.00167414518766118 0.000946355076208478 0.100325985539394 0.0287772993596857
ENSG00000023839 0.0146575048075157 0.00184975742567917 2.48207060984954e-06 4.37230845518956e-06
ENSG00000023892 0.00742860044200085 0.00105916345059971 9.15284551053809e-06 1.16819169813708e-05
ENSG00000023902 -0.000656961136796553 0.00113635528786733 0.57305535012015 0.128846492551596
ENSG00000023909 -0.00624120247282606 0.0024729553712494 0.0254217493598916 0.00863438967324963
ENSG00000024048 -0.00375007745223451 0.00101434693666602 0.00268517491262372 0.00122698113316189
ENSG00000024862 0.00439509600549016 0.00125949579408425 0.00399314091923107 0.00172216131620407
ENSG00000025039 0.00122763565816067 0.00238974112058449 0.616073759535438 0.136852204249736
ENSG00000025156 0.00228755807982889 0.000889073198476822 0.0231631445658298 0.00795960101968114
ENSG00000025293 -0.00158382732087443 0.00123005437384419 0.220333365226122 0.0571170569635778
ENSG00000025708 -0.018640655844263 0.00369160226031421 0.000222654458287935 0.000148433290479095
ENSG00000025770 0.0166205981752005 0.00133552688929751 1.3486759117502e-08 1.16497543357821e-07
ENSG00000025772 0.00750366224070407 0.00149249767576415 0.000231407764905841 0.000153338870894463
ENSG00000025796 -0.000574833684935848 0.000807617368388078 0.48918702708359 0.112649369070744
ENSG00000025800 -0.00957709367330748 0.00136456992343786 9.08827820589699e-06 1.16319414711919e-05
ENSG00000026025 -0.00999929235497572 0.00136376184834058 5.72986770507141e-06 8.25393598881895e-06
ENSG00000026103 0.00903507598946803 0.00392153227558957 0.0383753641247 0.0124018344095912
ENSG00000026297 0.0029958724620115 0.00270810369648639 0.288664991951726 0.0721548379814393
ENSG00000026508 0.00105028353557574 0.000952351839515107 0.290098091907899 0.0724381925456271
ENSG00000026652 -0.0044761585467324 0.00144691946237576 0.00855182690826161 0.00334631917805138
ENSG00000026751 0.0202502831964036 0.00391632851236323 0.000180039314635211 0.000125108056865673
ENSG00000026950 -0.00952562427523367 0.00291788003582963 0.00615324050392223 0.00250544367035104
ENSG00000027001 -0.00110354803252379 0.00177364625486422 0.54457463497794 0.123383397023257
ENSG00000027075 0.00129537103177489 0.00190258189745398 0.507913339406241 0.116396447864933
ENSG00000027697 -0.00940148651676865 0.00134753148166852 9.67041027867256e-06 1.21944858734404e-05
ENSG00000027847 0.00628833194612609 0.0012777721105607 0.000279299892979676 0.000179230464230319
ENSG00000027869 0.00603988093169713 0.00204489916806866 0.0111934466113423 0.0042274619443079
ENSG00000028116 -0.00486582393107908 0.00162661261657534 0.0104099356293357 0.00396623391439774
ENSG00000028137 -0.0237266962668512 0.00293677253928224 2.00727197537171e-06 3.69469041425685e-06
ENSG00000028203 0.00880303107858531 0.00159586408096528 9.9384645733954e-05 7.67721006827433e-05
ENSG00000028277 -0.0206652007561094 0.00257321831518434 2.14375986875318e-06 3.89259400680909e-06
ENSG00000028310 0.0197871347375515 0.00153526910259175 8.83267870455746e-09 8.79130519649462e-08
ENSG00000028528 0.00540171534765678 0.00113125778056157 0.000362779778853339 0.000223490966830551
ENSG00000028839 -0.00771613582605621 0.00188548076280044 0.00127112499211074 0.000641829895541961
ENSG00000029363 -0.00393990430990624 0.000980415158236236 0.00146003925604816 0.000723918932286369
ENSG00000029364 0.000481965668247295 0.000989384998845033 0.634272475835494 0.140109830513662
ENSG00000029534 0.00898196216105873 0.00232131193432671 0.00193526353784847 0.000924666601030041
ENSG00000029725 0.00630047204348821 0.00133701563185034 0.000406071890096529 0.000244859784420759
ENSG00000029993 -0.000943832150723193 0.00176802385980291 0.602465135828264 0.134372255984602
ENSG00000030066 0.00639594345054198 0.000836111742200461 3.63855895185478e-06 5.85125165964898e-06
ENSG00000030110 -0.0168148616036661 0.0015801460923976 8.70661811928292e-08 3.81485131974879e-07
ENSG00000030419 -0.00504387056169046 0.00389545990891113 0.217911818856336 0.0565742107073564
ENSG00000030582 -0.0268306547747428 0.00331610066198691 1.97521125497279e-06 3.64399739410921e-06
ENSG00000031003 -0.00395516747265829 0.0010050527881672 0.00170835422969902 0.000829190347593183
ENSG00000031081 -0.0119536709859562 0.00186554403592331 2.31551273240832e-05 2.42543945665107e-05
ENSG00000031698 0.0145257451049703 0.000610893948966319 4.23753151920373e-12 2.36398539596566e-09
ENSG00000031823 0.00903321309307568 0.000855044378521611 9.47863690919595e-08 4.00790165566609e-07
ENSG00000032219 -0.0080288319953546 0.00121257500162111 1.65983206131103e-05 1.86242177105524e-05
ENSG00000032389 -0.00733812200129035 0.00181088226530219 0.00137060656711661 0.000684770312274472
ENSG00000032444 -0.00405721668691671 0.00122284497395498 0.00555369374694916 0.00228556425051413
ENSG00000033011 0.000841949725864732 0.00284955110070638 0.772303192749963 0.164442824816106
ENSG00000033030 0.00402487820515757 0.000642554250629859 2.90680955237563e-05 2.89915899574707e-05
ENSG00000033050 0.00596848794573346 0.0010050208006058 4.91434317450108e-05 4.4103586613906e-05
ENSG00000033100 -0.0079937555104729 0.00185212104127343 0.000838066088090736 0.000450936894136845
ENSG00000033170 -0.0156200592272509 0.00226651859191653 1.09897410085333e-05 1.34446031096039e-05
ENSG00000033178 0.00590807334710788 0.00111719069634988 0.000146796055696294 0.000105649214619597
ENSG00000033327 -0.00588929531239797 0.00145086931003374 0.00135292790171507 0.00067733702163566
ENSG00000033627 -0.0201940614579532 0.00282575785116377 7.51738339578684e-06 1.00841238631601e-05
ENSG00000033800 0.00837114612214285 0.000867971024881066 2.7338267307834e-07 8.50975711520036e-07
ENSG00000033867 -0.0075826344679912 0.00144580249549129 0.000158341979379848 0.000112505490135582
ENSG00000034053 0.00716041350393008 0.00188656734153733 0.00222640363353264 0.00104415257285326
ENSG00000034152 -0.00586696063711804 0.00229843120985107 0.0240741829109273 0.00823451294234818
ENSG00000034510 -0.0110465629613197 0.00165233477778754 1.5038597387656e-05 1.72300404535402e-05
ENSG00000034533 0.00132734589566026 0.00132358103004025 0.33423789787163 0.0816889290471229
ENSG00000034677 0.00354683149482203 0.00174563791466254 0.0631295577716157 0.0192445494869182
ENSG00000034693 0.00450189218104034 0.0037431243640754 0.250536781540009 0.0638180783456526
ENSG00000034713 -0.00514311901901161 0.00114148038414918 0.000591139872245309 0.000334834019383198
ENSG00000035115 0.00596200307230839 0.0019570344160002 0.00936376153539906 0.00362010196237116
ENSG00000035141 -0.00435958243931996 0.00154742636912345 0.0145397171663248 0.00531048247424663
ENSG00000035403 -0.00187391085011052 0.00312730640346902 0.559331700252952 0.126171372888956
ENSG00000035681 -0.00819998402257424 0.00148110826189351 9.60346993204709e-05 7.46133016667899e-05
ENSG00000035687 -0.00730364252183605 0.00137126556573421 0.000137510785355726 0.000100055955837914
ENSG00000035720 -0.00331277292054723 0.00247523561525263 0.203715107392598 0.0533061702492027
ENSG00000035862 -0.0199447474087853 0.00322896220933772 3.34065765567751e-05 3.24358618884468e-05
ENSG00000035928 -0.00262079402577126 0.000830027994894864 0.00756200000046312 0.00300026014236543
ENSG00000036054 0.00745066459811772 0.000997283317034629 4.69073359988175e-06 7.04664009532857e-06
ENSG00000036257 0.00914758230858508 0.000872348421086242 1.03443042369669e-07 4.22616818444801e-07
ENSG00000036549 -0.000781338046398792 0.00110484721943392 0.491931060126428 0.113173508018061
ENSG00000037042 0.00516871976374424 0.00287783866776513 0.0957533918649297 0.0276196580731081
ENSG00000037241 0.00214620032339104 0.00252754172299949 0.41117566650567 0.0974690462067826
ENSG00000037280 0.0139408783201455 0.00350161262539187 0.0015663722097076 0.000770481045015784
ENSG00000037474 0.00737386794932497 0.0012733800512093 6.2702903796994e-05 5.34747330194937e-05
ENSG00000037637 -0.00356506248516299 0.00155001778519283 0.0386578387217657 0.0124790822163161
ENSG00000037749 -0.00324541764465195 0.00201282054285901 0.130881927298304 0.0362313522773021
ENSG00000037757 -0.0166633804362346 0.00225223924120576 5.20497206762001e-06 7.67611995766043e-06
ENSG00000037897 0.00970030399254103 0.00182006583798642 0.00013669874308359 9.95549465594003e-05
ENSG00000038002 -0.00179797572481215 0.00161647072305701 0.286162057715974 0.0716625151861571
ENSG00000038210 -0.0053953711244328 0.00116339523820191 0.000464845591297148 0.000273348820773821
ENSG00000038219 0.00229002213019976 0.00127416203512505 0.0955487764767265 0.0275705018583202
ENSG00000038274 -0.000927158687313316 0.00101787328520998 0.378939799074755 0.0908751678163007
ENSG00000038358 0.0179084058522724 0.0015251651440111 2.71111843294352e-08 1.76071950567396e-07
ENSG00000038382 0.00657394647689137 0.00243920875587226 0.0183642322087811 0.00650022744075923
ENSG00000038427 -0.0357569264478177 0.00593914229436588 4.2997539443135e-05 3.93025710555321e-05
ENSG00000038532 -0.000199054188807657 0.00183982982715388 0.915495728903029 0.189283127579044
ENSG00000039123 -0.00443103096769197 0.000921404362127526 0.000341292694326127 0.000212363389834393
ENSG00000039319 2.29229348093669e-05 0.00209817006726102 0.991449005013819 0.201490290911167
ENSG00000039523 0.00706592557007343 0.00122454585741012 6.48770780926901e-05 5.48899872818102e-05
ENSG00000039650 0.00141854863466464 0.00127631228762003 0.286510796888833 0.0717349936177818
ENSG00000040199 -0.000169482474038012 0.00192437762252146 0.931162238505551 0.19185664438333
ENSG00000040275 0.00585225401686865 0.00315218900571256 0.0861734233615884 0.0252020015842551
ENSG00000040487 0.00346661187638305 0.00180358458484934 0.0767885419884744 0.0228215918426255
ENSG00000040531 0.00280697186359293 0.000801007212171341 0.00388188612190043 0.00168167613419263
ENSG00000040633 -0.0113657475326416 0.00441447143744919 0.0230892246304258 0.00793915320491239
ENSG00000040933 -0.0134674946198934 0.00172846752020126 2.9819322158693e-06 5.03993959200367e-06
ENSG00000041357 -0.00230416358541858 0.000798497230555108 0.0127549905389794 0.00473441433732251
ENSG00000041802 0.00157390765013331 0.00136843518573473 0.27080018867265 0.0682892384291896
ENSG00000041880 -0.00480080504387213 0.00202498309822663 0.0338860733343471 0.0111197222240927
ENSG00000041988 0.0197126785686886 0.00156109756989558 1.1313351527445e-08 1.01719964402958e-07
ENSG00000042088 0.00324905079078118 0.00218650872744598 0.161135654261269 0.0433992783392892
ENSG00000042429 0.00532718127715175 0.00075387293363137 8.46175562203176e-06 1.10030916960329e-05
ENSG00000042445 0.0135119634232733 0.00238147215550344 7.61984016452398e-05 6.20445690452739e-05
ENSG00000042493 -0.0169146868078598 0.00334604635248489 0.000220451339375321 0.00014725016774865
ENSG00000042753 -0.0102542719543112 0.00233009123829458 0.000716600658192298 0.000394982433924712
ENSG00000042980 0.0100123242108231 0.0021914399995062 0.000526743948569643 0.000303548285049143
ENSG00000043093 -0.00254984064025009 0.000577285138109542 0.000695612833809637 0.000384905376324205
ENSG00000043143 -0.00837275129643324 0.00134968595021952 3.20099487569478e-05 3.12681031795601e-05
ENSG00000043462 0.003383016437375 0.00101292686380773 0.00532367964962321 0.00220365308409352
ENSG00000043514 -0.00145027909266127 0.00252870371707914 0.57607601575341 0.12945345677379
ENSG00000044090 0.00194389811932257 0.00105948639634703 0.0895217578020397 0.0260677695045143
ENSG00000044115 -0.0104787778710106 0.00382147616036829 0.0167901021859181 0.00603400232115996
ENSG00000044446 -0.00243268573522533 0.00103173788540749 0.0347140638573337 0.0113520881125909
ENSG00000044574 0.00216197551072228 0.00245777518064667 0.395020325955096 0.0941840584040277
ENSG00000046647 0.0105010187255931 0.00190278978872571 9.8948124950994e-05 7.64837553263176e-05
ENSG00000046651 0.0116204223496882 0.00195400477533273 4.84798315493778e-05 4.36375775410174e-05
ENSG00000047056 0.00609433827632467 0.00161894769547227 0.0023619523256365 0.00109774391238922
ENSG00000047188 0.00976398365561779 0.00166471589187733 5.5441238441278e-05 4.84608426652161e-05
ENSG00000047249 0.00404591326710017 0.000924266848805627 0.000748142731437455 0.000409382608962791
ENSG00000047315 0.00574266515418173 0.00114572822245144 0.000237758587207105 0.000156902343510786
ENSG00000047346 0.00989443608892853 0.00199775333849089 0.000264131237727816 0.000171360634134993
ENSG00000047365 0.00729987823911845 0.002177808325266 0.0052012903098429 0.00215927428194826
ENSG00000047410 0.00590206112176673 0.000775509845636509 3.84508988741985e-06 6.06322448855307e-06
ENSG00000047578 -0.00191586680996823 0.00101430981730255 0.081427156261018 0.0239879536619511
ENSG00000047579 -0.000982697242155987 0.00213283047006651 0.652592465592697 0.143527469566923
ENSG00000047621 0.0107603815087788 0.00166093906547621 2.07199427310565e-05 2.2233192940417e-05
ENSG00000047634 0.0128929946881707 0.0016423657094827 2.7484003902546e-06 4.73793969131077e-06
ENSG00000047644 -0.0118445586685898 0.00127760916226569 4.29907148123196e-07 1.17158861349597e-06
ENSG00000047849 -0.0181659991425526 0.00180187764560428 1.6370062887664e-07 5.9270840131372e-07
ENSG00000047932 0.00424727363411943 0.00104194036433013 0.00131004755727233 0.000658048597796952
ENSG00000048028 -0.00964686002883916 0.00238589533835354 0.00139384185337352 0.000694570235869588
ENSG00000048140 -0.0186588067708415 0.0026531530046241 8.89680091119091e-06 1.14335593629426e-05
ENSG00000048162 0.0126262772098257 0.00159483138836069 2.50618423732164e-06 4.41157289031882e-06
ENSG00000048392 -0.0131652323697801 0.0013635220566448 2.69878602487987e-07 8.43324446078578e-07
ENSG00000048405 -0.00504114823688025 0.000807131516195559 2.9919356003932e-05 2.9681492688318e-05
ENSG00000048471 -0.018210044159185 0.00153680030569723 2.43139168784906e-08 1.63350182760794e-07
ENSG00000048544 -0.00415129046804462 0.00124572621024647 0.00540015811251625 0.00222996706881256
ENSG00000048649 0.00302585239877571 0.00114087348321606 0.0199272503533037 0.00698498510147369
ENSG00000048707 0.0060754391881259 0.00138577993501047 0.000738956935205749 0.000405089348083344
ENSG00000048740 -0.00588977908429602 0.000635514226334846 4.31571308110367e-07 1.17203238989555e-06
ENSG00000048828 -0.0204550287960377 0.00173155625173607 2.52216467409648e-08 1.68979271910134e-07
ENSG00000048991 -0.0150478299520811 0.00230867411287443 1.94828869954203e-05 2.11118513392874e-05
ENSG00000049089 -0.0202407280240561 0.00318212456746082 2.49289275086079e-05 2.56350090519985e-05
ENSG00000049239 -0.00541273922678494 0.00229006327547812 0.0343453278586141 0.0112543303518647
ENSG00000049245 -0.00853513720445868 0.00131156354408012 1.97995659062156e-05 2.14070529088231e-05
ENSG00000049246 0.00987747322817237 0.00152987173680217 2.14482946327474e-05 2.27910513599866e-05
ENSG00000049249 0.026066462637575 0.00308140959009449 1.20734227432429e-06 2.47256494474971e-06
ENSG00000049449 -0.00169046867081626 0.00389144628339335 0.671116715526809 0.14675813369616
ENSG00000049541 0.0082420552736704 0.00183480834270078 0.000606043643835773 0.000341914575723335
ENSG00000049618 -0.0097846448416658 0.000597013496822226 4.60699234192362e-10 1.70815186584635e-08
ENSG00000049656 0.00404848625369776 0.000692598240003926 5.72901910737407e-05 4.96819867047437e-05
ENSG00000049759 0.0178989301238037 0.00313054113095033 7.08277560493661e-05 5.87869776936307e-05
ENSG00000049768 0.00823155430813522 0.00313591819125379 0.0209887820495608 0.00731046030796286
ENSG00000049769 0.00416757097270016 0.00307222050666118 0.198020657385038 0.0520130576620907
ENSG00000049860 -0.010548381805053 0.00192171318240553 0.000104065614070723 7.96502909349731e-05
ENSG00000050130 -0.00972082844978432 0.00230358253404018 0.00100178395467328 0.000523537649663031
ENSG00000050344 0.0102225692588584 0.00330526239059591 0.00856437864914427 0.00334960485249962
ENSG00000050393 0.00207191552151422 0.00321834675255283 0.530910615303947 0.120830876596618
ENSG00000050405 0.00119787357129896 0.00282237216841361 0.678198512868089 0.148052037017992
ENSG00000050426 0.00161220805429007 0.00156154429762521 0.320689737137334 0.0788317738268994
ENSG00000050628 -0.014203279674955 0.0034718288700837 0.001274438669238 0.000643234498594152
ENSG00000050748 -0.000635754290445353 0.00105058466007176 0.555500688082354 0.125459305900557
ENSG00000051009 0.00434005799149553 0.0013049446893905 0.00546883033643781 0.00225486003532647
ENSG00000051108 -0.00302893597614621 0.00157707937042531 0.0769884813344744 0.0228725821427557
ENSG00000051128 -0.015747414143685 0.0029265778791321 0.000125187943048083 9.25655012763093e-05
ENSG00000051382 0.0133886814722621 0.00187843903551595 7.72953707515992e-06 1.03172151959623e-05
ENSG00000051523 -0.0135565828736885 0.00204100118719543 1.6074009440847e-05 1.81667668920224e-05
ENSG00000051620 -0.0059083794042712 0.00172979527025431 0.00460184335411507 0.00194820567933818
ENSG00000051825 -0.000582612887121393 0.000993333840683258 0.567569880184637 0.127791329974319
ENSG00000052723 -0.000257905845418746 0.0012907075790839 0.844715117676719 0.177117701587835
ENSG00000052749 0.00558858824982173 0.00222937201977635 0.0262499641602727 0.00887704470149938
ENSG00000052795 0.0271603909838851 0.0020383592515131 5.89529929129814e-09 6.69411937141316e-08
ENSG00000052802 0.0032961383380526 0.00228427234348326 0.172689328951236 0.046110558592075
ENSG00000052841 0.00999841893422426 0.000938854901233172 8.62764057549757e-08 3.79702605145958e-07
ENSG00000053254 -0.0205679240218563 0.000640729697918634 9.11005639173435e-14 2.20337421664986e-10
ENSG00000053371 -0.0134933037648062 0.00302294398105522 0.000638448895500754 0.000356976511838435
ENSG00000053372 0.00772980558859498 0.00167416427211271 0.000482459938812027 0.000282265619175822
ENSG00000053438 0.00756430244897536 0.00227500259982777 0.00547821682197807 0.00225796034181636
ENSG00000053501 0.0102070463205572 0.00153697112934781 1.61015273282088e-05 1.81893677692321e-05
ENSG00000053702 0.00683746088780461 0.00170792949205957 0.00150253674072466 0.000742251166968344
ENSG00000053770 0.00506402601805367 0.00126882041254742 0.00153755405336322 0.000757383951115797
ENSG00000053900 0.00592875652427886 0.00135398107378532 0.000746311375807234 0.000408565365045022
ENSG00000053918 -0.0251451526009489 0.00262571977178318 2.96567560206494e-07 8.99979300488346e-07
ENSG00000054116 0.00841118548845459 0.00119523032069478 8.83608145813799e-06 1.136156384209e-05
ENSG00000054118 0.00065441475173332 0.00116706850339315 0.584514490486882 0.13106962713198
ENSG00000054148 -0.00854668884032006 0.00240732199553939 0.00355444449982084 0.00156135884619956
ENSG00000054267 -0.00426860680267194 0.00148304394495992 0.0129361623655578 0.00479356966129194
ENSG00000054277 -0.00576188820093142 0.00244268731693864 0.03465071655318 0.011337504163944
ENSG00000054282 -0.0130353686520825 0.00263740898252217 0.000268996985396376 0.000173725187371091
ENSG00000054523 -0.0188726062733423 0.00207795153242511 5.4311551824076e-07 1.38272496620199e-06
ENSG00000054611 -0.015896103700747 0.00164909079001115 2.75080243848355e-07 8.55159257440111e-07
ENSG00000054654 0.000269045048353269 0.00133859465011171 0.843816413349887 0.176989782037069
ENSG00000054965 -0.0172981982982352 0.00245699157997461 8.79534944332683e-06 1.13308991949937e-05
ENSG00000054967 0.00311362519388879 0.00190535633406383 0.126200307990764 0.0351202713474421
ENSG00000054983 -0.0132460437471544 0.00166952501552186 2.44811219435188e-06 4.32825079654257e-06
ENSG00000055044 0.0104940539300067 0.00119725123436184 8.11448547225356e-07 1.84397608935863e-06
ENSG00000055070 -0.0066599691061648 0.000822499504153737 1.95863940034101e-06 3.6161829048992e-06
ENSG00000055130 0.0115502510614263 0.000922390861033203 1.25182544766829e-08 1.09415855053549e-07
ENSG00000055147 0.00879702152693945 0.0024726419237288 0.00350407585711308 0.00154343823065513
ENSG00000055163 0.000576734351656369 0.00146506427963862 0.70021413238154 0.151806219194993
ENSG00000055208 -0.00266107093820678 0.0013216372749142 0.065246445786526 0.0198074806212225
ENSG00000055211 -0.00460725193255285 0.00106531079077041 0.000824535152741822 0.000444249316461761
ENSG00000055332 -0.00561659947875791 0.0020673269489082 0.01761878487394 0.00627575317095346
ENSG00000055483 0.00783568008431275 0.00149336912967496 0.000157685590289525 0.000112132316674575
ENSG00000055609 0.00934740781828708 0.0013577193222199 1.11065661262286e-05 1.35600886553718e-05
ENSG00000055917 0.00781105691899745 0.00104184726820991 4.51711758777656e-06 6.85393966224788e-06
ENSG00000055950 -3.79760794359471e-05 0.00134223026259213 0.97785798558715 0.199646088326797
ENSG00000056097 0.00137153681071639 0.00121632155108342 0.279866957477366 0.0702971369637232
ENSG00000056277 0.0146240963270878 0.00305026638081847 0.000350362730601183 0.000217002162636796
ENSG00000056558 0.00954187389296809 0.00206317923787277 0.000475739053352264 0.000278946930102878
ENSG00000056586 0.00827728206067384 0.00223325251674193 0.00263776857849727 0.00120966123372542
ENSG00000056972 0.0104953353630001 0.000832291041444283 1.15020407298074e-08 1.0265327468107e-07
ENSG00000057252 -0.000512200085373817 0.000989638994790353 0.613457304590858 0.136358661524976
ENSG00000057608 -0.0122434629896317 0.00264236728106099 0.000468304563165556 0.000275248998753125
ENSG00000057657 -0.0059756425485941 0.00332187230746281 0.0952840823688286 0.0275105351276972
ENSG00000057663 -0.0028365577572282 0.00152606503260539 0.0858463543077936 0.0251274111360554
ENSG00000057704 -0.024407134370177 0.00335189735123673 6.166709010461e-06 8.71198047197332e-06
ENSG00000057757 0.00435920555799794 0.00105570551931908 0.00118650648809553 0.000604402991100765
ENSG00000057935 -0.0095161294112914 0.00184299041741301 0.000182350916467434 0.00012637166898115
ENSG00000058056 -0.00267880706938568 0.00182031917908141 0.164915577328079 0.0442694459168352
ENSG00000058063 0.00337612899411811 0.00149938567052324 0.0422764838043691 0.0135323776070311
ENSG00000058091 -0.00307559961088749 0.00368562951310092 0.419079201889855 0.099051334676515
ENSG00000058262 -0.00254221331021529 0.000924713473043146 0.0165634515532059 0.00596774776261572
ENSG00000058272 0.00413556598437827 0.000880526273538685 0.000417700851473729 0.000250995926771187
ENSG00000058453 0.00432667775392307 0.00117711429876192 0.00279689436006018 0.00126607107482615
ENSG00000058600 0.00949390222380089 0.0017708782135852 0.000129493771451729 9.5138489298293e-05
ENSG00000058668 -0.0161013441231655 0.00282500160304326 7.29801409055332e-05 6.00990972972894e-05
ENSG00000058673 0.000864209170116701 0.00114227719734891 0.462800745258679 0.107587822796977
ENSG00000058729 -0.00307990519740922 0.00107350861623002 0.0131681418458039 0.00487132132437539
ENSG00000058799 -0.00375350568053928 0.00152089987196331 0.0282434126191132 0.00946384221528538
ENSG00000058804 0.0117238361895123 0.00169057458022352 1.02986903690673e-05 1.27782740618084e-05
ENSG00000059122 0.00415692401753456 0.00164429880020474 0.0252160840587364 0.00857175870116084
ENSG00000059145 -0.00292824726982162 0.00148732309656307 0.0706715498661376 0.0212411395532309
ENSG00000059377 -0.0195726696329294 0.00432195008432249 0.000566790834197437 0.00032293292162453
ENSG00000059378 0.00233254065934427 0.00081596133855791 0.0134325674787735 0.00496003714386513
ENSG00000059573 0.00180947144139881 0.00173644112081779 0.31637732635685 0.0779459865881252
ENSG00000059588 -0.00277099260545353 0.00190353563844922 0.169195272832356 0.0453176804337885
ENSG00000059728 -0.0138223309187494 0.00215549742347411 2.29742455736105e-05 2.40962329921817e-05
ENSG00000059758 -0.00751512836247583 0.00169664271053756 0.000679855038314568 0.00037765487353224
ENSG00000059769 0.00276814727754705 0.00176964703791619 0.141770179933855 0.038845711701139
ENSG00000059804 -0.00745743153044093 0.00213252695213603 0.00393668163473397 0.00170145233123161
ENSG00000059915 0.0160760116962021 0.00196380791384657 1.7367938192176e-06 3.28174999379412e-06
ENSG00000060069 -0.000586520552614597 0.00168748246220189 0.733725013071764 0.157896626489009
ENSG00000060138 -0.00730908284117364 0.001970726188193 0.00262549281209111 0.00120494553372646
ENSG00000060237 0.000460768622916234 0.000931451469380611 0.629081954156172 0.139238641273865
ENSG00000060339 0.00903734219905887 0.0015869376176138 7.3562478794387e-05 6.03935849943993e-05
ENSG00000060491 0.00495444324777867 0.00188293238194906 0.0207385559483561 0.00723421896516937
ENSG00000060558 -0.021255069137484 0.00174320491860862 1.72519654149433e-08 1.34885277907369e-07
ENSG00000060688 0.0139532019901531 0.00108603158078682 9.17603423758684e-09 8.91297885206231e-08
ENSG00000060749 -0.00771532548860572 0.0016797420100716 0.000503925824229542 0.000292349205235018
ENSG00000060762 -0.0047820326600868 0.00174360583602559 0.0167729491842959 0.00602873370052665
ENSG00000060971 -0.0047895808711342 0.00176184732420654 0.0175631313919537 0.00626076940058011
ENSG00000060982 0.0237336677560912 0.00314901267125506 4.26927250226113e-06 6.54770916356672e-06
ENSG00000061273 -0.00502598082302202 0.00117289878337391 0.000887458625900445 0.000473093012423769
ENSG00000061656 0.0105408068968967 0.00273988190110433 0.00201830773288397 0.000958851793558075
ENSG00000061794 -0.00508527117078231 0.0018530842945415 0.0167214753244671 0.00601285690262421
ENSG00000061936 0.00651080223241243 0.000962755883653669 1.33627390383152e-05 1.57195306427687e-05
ENSG00000061938 -0.00145677040601848 0.00170346794755362 0.407936949283358 0.0968246771512678
ENSG00000061987 0.00849571606814269 0.0015959463234852 0.000138198640194664 0.00010037527176657
ENSG00000062194 0.00489816698372454 0.00118728142890342 0.00119464875674362 0.000607910464023255
ENSG00000062282 -0.00967537784975612 0.00258541186139231 0.00246333403149294 0.00113810002310058
ENSG00000062485 0.00404441698966723 0.000614842390280912 1.77486251585451e-05 1.96372992196403e-05
ENSG00000062524 -0.00120366565669517 0.00345542431035766 0.733160518551792 0.157789187467836
ENSG00000062582 -0.000442621513801739 0.00153943414759568 0.7782447342989 0.165489393677036
ENSG00000062598 0.0133905500289931 0.00183485575795182 6.02222022322459e-06 8.55292289139236e-06
ENSG00000062650 0.0015212030701187 0.00139523474263842 0.295384870863454 0.0734851912468056
ENSG00000062716 -0.00421166678140628 0.00216061867459074 0.0731696217968464 0.021872368133617
ENSG00000062725 0.00174997712955199 0.000682088523195684 0.0234880129889948 0.00805337683038987
ENSG00000062822 -0.00517265709105303 0.00146917588946455 0.00376112919731608 0.00163816550360036
ENSG00000063046 -0.000212494072915121 0.000995942770680199 0.834356024551473 0.17538572174516
ENSG00000063169 -0.00563337195154119 0.00148747733533576 0.00226168132224527 0.00105758937327648
ENSG00000063176 -0.00395623660147615 0.00155678953139268 0.0245949521709659 0.0083865476781653
ENSG00000063180 0.000162977827896156 0.0024246701239813 0.947432145184018 0.194473054651297
ENSG00000063241 -0.00929785633838734 0.0040302180993251 0.0381572892197318 0.0123528160797083
ENSG00000063244 0.00248853810963942 0.00101805623127044 0.0295218686013908 0.00984856678220256
ENSG00000063245 -0.00473935658167607 0.000973126889321721 0.000305899091785478 0.000193451393387428
ENSG00000063322 0.00158384175653752 0.00167105611394035 0.360513593810195 0.0870899421579833
ENSG00000063587 0.0116297911992573 0.00253002175219765 0.000500678339319337 0.000290883836815925
ENSG00000063601 0.00558907403288762 0.000839689499784121 1.57313471681308e-05 1.78629634583695e-05
ENSG00000063854 0.000363664025153285 0.00124588933352871 0.774975814964832 0.164910267292717
ENSG00000063978 -0.000723381963062938 0.000697397562903205 0.318524582376872 0.0783791984337644
ENSG00000064012 0.00682263306320717 0.0011303408633972 4.19381408659872e-05 3.85805133313355e-05
ENSG00000064102 -0.00363543227865528 0.00154352128919065 0.0348807000392149 0.011397334892297
ENSG00000064115 -0.0238046366069679 0.00313466720482784 3.93637223616708e-06 6.17017428954751e-06
ENSG00000064201 -0.00939931863680315 0.0031296809431015 0.0101744516321011 0.00388876535442958
ENSG00000064225 -0.00136013238920838 0.00336135111005271 0.692322119375499 0.150527006496605
ENSG00000064313 0.0105579783655815 0.00132637925166989 2.36221392937663e-06 4.22580772149966e-06
ENSG00000064393 -0.00669992991285163 0.00114412689256604 5.62997146596724e-05 4.90693611866361e-05
ENSG00000064419 0.00493948829204181 0.00126452290770606 0.00180485723829621 0.000869573579915478
ENSG00000064490 -9.66579757336731e-05 0.00199500367044722 0.962094041742132 0.196947737885783
ENSG00000064545 -0.0102105128055433 0.00251783431803194 0.00136280382242543 0.000681435027199002
ENSG00000064547 0.00385682931162609 0.00120876496570703 0.00709320249465859 0.00283424481232131
ENSG00000064601 -0.00860905210178322 0.00267709302438724 0.0067585759130906 0.00272122694177178
ENSG00000064607 -0.00188767053231446 0.000932210487903536 0.0639158729020622 0.0194425922770164
ENSG00000064651 0.0028860984994184 0.00159169150979625 0.0929406265028977 0.0269187867068157
ENSG00000064666 -0.0108378141732351 0.00164596005859615 1.75702890554293e-05 1.9466701450928e-05
ENSG00000064687 0.000585567862004095 0.00146055767288983 0.694990117353871 0.150903607771938
ENSG00000064703 0.00300097633000702 0.00147343095866201 0.0625752525229576 0.019087602879692
ENSG00000064726 -0.00480739050617919 0.00118829616729025 0.0013877552470046 0.000692336876992843
ENSG00000064886 0.00607810662966904 0.00290457059344532 0.0565668452699096 0.0175177418786077
ENSG00000064932 0.0201321069756887 0.00224781557865548 6.36235231197204e-07 1.55592486232139e-06
ENSG00000064933 -0.00630352417519247 0.00147070213709744 0.000885861927068938 0.000472450097810127
ENSG00000064961 0.00589587277519365 0.00094854689510467 3.13908920547881e-05 3.08191476648379e-05
ENSG00000064995 -0.00189530970520262 0.00141801121510008 0.20427683752484 0.0534415945876874
ENSG00000064999 -0.0150810997838592 0.00332533606531261 0.000560056840221244 0.00031952879392298
ENSG00000065000 0.00956212239907977 0.0011660834601003 1.70422924937045e-06 3.24813140448215e-06
ENSG00000065029 0.00742323197018518 0.00111601007357407 1.58416075434885e-05 1.79712897954866e-05
ENSG00000065060 -0.0168578657330303 0.00271993884589111 3.22980535671393e-05 3.15240673202055e-05
ENSG00000065135 -0.00910725256910017 0.000751402745445814 1.85387259633643e-08 1.41000275968287e-07
ENSG00000065150 0.00366000037889039 0.000875999492939758 0.00108291946061095 0.000558934699168351
ENSG00000065154 -0.00588483700815505 0.00190175452386109 0.00853789746735361 0.00334303198269977
ENSG00000065183 0.00655354645537832 0.00194589817467314 0.00504431668673269 0.00210385804598755
ENSG00000065243 0.00649602417206367 0.00155017693029058 0.00105812230747532 0.000547889781807367
ENSG00000065268 0.0020273971482897 0.00232174702883122 0.398386006100672 0.0948742990822959
ENSG00000065308 -0.00952959549184763 0.00302408112703875 0.00765339215312591 0.00303254070956396
ENSG00000065357 0.000282649585326592 0.0014788825979096 0.851381277398252 0.178221022116478
ENSG00000065413 -0.0146245399123918 0.00163573095475254 6.48915245366777e-07 1.57420039467986e-06
ENSG00000065427 0.00275657392556105 0.00118585774394405 0.036936098641792 0.012004070946217
ENSG00000065457 -0.00156130321492331 0.0016282565810974 0.355113961294776 0.085983066871764
ENSG00000065491 0.00350458082628894 0.00171468191920789 0.0617758618589633 0.0188794772495532
ENSG00000065518 0.00587411124804437 0.00112114716932492 0.000159778930436974 0.000113227109126976
ENSG00000065526 -0.00878386965747787 0.00192821604149074 0.000539762295593487 0.000310016279930287
ENSG00000065548 -0.00387503730836091 0.000919023532311531 0.00100814825891196 0.000526250893420649
ENSG00000065559 0.00679574673605887 0.00165755642331971 0.00125347550276645 0.000633844414629086
ENSG00000065600 -0.0107635749056507 0.00355548539768835 0.00971485745154928 0.0037361304845156
ENSG00000065613 -0.00703166915340142 0.00136611432392869 0.000187586689801967 0.000129185779601123
ENSG00000065615 -0.0116051868661218 0.0014871662356712 2.93260938835626e-06 4.97744596525044e-06
ENSG00000065665 0.0123127748611735 0.0012997231090387 3.35797572636159e-07 9.8751844730402e-07
ENSG00000065675 -0.00298118205462559 0.00137172509810581 0.0488300805229402 0.0153683728013151
ENSG00000065717 0.00682703323984248 0.00217006219023628 0.00773082146799816 0.00306071376495804
ENSG00000065802 -0.00184669768667606 0.00127598210000671 0.171501792580756 0.0458491481633327
ENSG00000065809 0.00296841104014489 0.00279050354626783 0.306800647767916 0.0759424242696846
ENSG00000065882 -0.00679397626602333 0.00112670901813323 4.23473062135766e-05 3.88698055103456e-05
ENSG00000065883 -0.00483398327498637 0.000807287062289992 4.53427546061672e-05 4.11520722056695e-05
ENSG00000065911 0.00460889761807578 0.00189001608406815 0.0298480883739937 0.00993990249276341
ENSG00000065923 -0.00810130371620082 0.00137256515156198 5.21628904399648e-05 4.6230150854199e-05
ENSG00000065970 -0.00583291327595477 0.00162920637653636 0.00335651524466951 0.00148520428819388
ENSG00000065978 0.00103721888350672 0.000731258358319169 0.179599047709217 0.0477657143942952
ENSG00000065989 -0.00762867152359863 0.00188311723765945 0.00137356745962395 0.000686107878618096
ENSG00000066027 -0.00119243005016224 0.0012686291677254 0.364388198040936 0.0879293312015618
ENSG00000066044 0.000835823026166065 0.00128719784868518 0.527428164610528 0.120128732391742
ENSG00000066084 0.00361804573122822 0.0013638133722243 0.0199020596456631 0.00697918957704214
ENSG00000066117 0.000103885634293509 0.00145468497943677 0.944154831200139 0.193899077343584
ENSG00000066135 -0.00175767905713277 0.00341849864116469 0.615763566935435 0.13679586319541
ENSG00000066136 0.00890420733696327 0.00100252924254851 6.99225202210299e-07 1.65637447353845e-06
ENSG00000066230 0.00387997718197886 0.00563922228850878 0.503523945798345 0.11553290866554
ENSG00000066294 -0.0103587424842206 0.00252438348692483 0.0012450135865896 0.000630092424418413
ENSG00000066322 -0.0111909466485196 0.0017849365950717 2.88015341591792e-05 2.87613111706823e-05
ENSG00000066336 -0.0220649998876382 0.00316151196181494 9.63526320735292e-06 1.21628479029934e-05
ENSG00000066379 0.00434693230888757 0.00319735066495866 0.197090438028139 0.0518306393499194
ENSG00000066422 -0.000634643970129763 0.00118193636004844 0.600370055570798 0.133979105558368
ENSG00000066427 -0.00126613786378463 0.00132180098409974 0.355595381588137 0.0860651682724909
ENSG00000066455 0.00449421978302979 0.00170762721738807 0.0207144231673393 0.0072284327188123
ENSG00000066557 0.00106925063204513 0.000890038666525598 0.251044589882839 0.0639272318441964
ENSG00000066583 0.00225055774816349 0.00143750982592569 0.141452695517062 0.0387759231845106
ENSG00000066651 0.0102838808174025 0.00201035370226666 0.000198297821891668 0.000134910433161558
ENSG00000066654 -0.00946884706977223 0.000639666675976586 1.62520311708368e-09 3.20588653149347e-08
ENSG00000066697 0.0121806167376034 0.00230632642429849 0.000148566578109755 0.00010656160482296
ENSG00000066739 0.00599287473087504 0.00143648650595909 0.00109549535008382 0.000564461923124247
ENSG00000066777 0.0021136614216232 0.00129381225103531 0.126300647198427 0.035136066304127
ENSG00000066827 0.00328322162835049 0.00211750555009611 0.145013567718848 0.0396155007050263
ENSG00000066855 -0.00348289350795646 0.00202680617068563 0.10942834014441 0.0310457833068543
ENSG00000066923 0.0133164471286575 0.00329138834150268 0.00138715940773214 0.000692182395780226
ENSG00000066926 -0.00537125062451065 0.00224529845267867 0.0325554577363982 0.0107259502871192
ENSG00000067048 0.00440085176909277 0.00164488232232318 0.0190642732971896 0.0067204759884651
ENSG00000067057 0.0155352933144979 0.00163767692207109 3.30641682784325e-07 9.77623194337002e-07
ENSG00000067064 0.00407353197240289 0.000964223582415219 0.000992871340156063 0.000519890893451952
ENSG00000067066 0.00448455863519727 0.000635935711890536 8.64612690916123e-06 1.11946863936205e-05
ENSG00000067082 -0.00722914454368817 0.00108522045744738 1.5602829343842e-05 1.77503653351279e-05
ENSG00000067113 0.00323720658956624 0.00277773687468809 0.264790956310938 0.0669833752736032
ENSG00000067167 0.00127642581743611 0.00125455906951567 0.327511226460752 0.0802569115869597
ENSG00000067182 -0.030914007233523 0.00285639170652426 7.13597370106279e-08 3.36436474624441e-07
ENSG00000067191 0.00390358978465893 0.00237877678155024 0.124754763794359 0.0347619884486638
ENSG00000067208 -0.0144786717698635 0.00401374602434861 0.0031872287289133 0.00141912505582009
ENSG00000067221 0.0193092469971403 0.00269017268523168 7.17916784206973e-06 9.73705803694356e-06
ENSG00000067225 -0.00339318238239428 0.00175734012870943 0.0756017793436882 0.0224965292161018
ENSG00000067248 0.00345372353316022 0.000911877764071174 0.00226044942327658 0.0010572940560439
ENSG00000067334 -0.00954363376399253 0.000964319866782397 2.02922057123243e-07 6.87382137707203e-07
ENSG00000067365 -0.00105006477064224 0.00170231657751035 0.547988642929941 0.124052315867918
ENSG00000067369 0.0146832956270514 0.00141122610303951 1.13339462030073e-07 4.52663569012333e-07
ENSG00000067533 0.00155388222684575 0.00116986246149568 0.206940120717329 0.0540486596648557
ENSG00000067560 -0.0107589535050998 0.0012731548555689 1.22115525421946e-06 2.49451648241885e-06
ENSG00000067596 0.00380047982526878 0.00133685567297563 0.0138454314112023 0.00509150117687941
ENSG00000067606 -2.18917480339961e-05 0.00329208191701818 0.994795215120127 0.202007523652839
ENSG00000067646 -0.00361792433005984 0.00116595094841479 0.00839842922674505 0.00329220207304535
ENSG00000067704 0.00365933475994686 0.00125458819326506 0.0120149883459525 0.00449144691489199
ENSG00000067829 0.00251271684243627 0.00129752125747371 0.0748430510921248 0.0222926990162843
ENSG00000067836 -0.021858018908857 0.00379826740195304 6.65708400697092e-05 5.59679200386275e-05
ENSG00000067840 -0.0246561434593031 0.00275621519688457 6.44846826276268e-07 1.57244776175958e-06
ENSG00000067900 -0.00447059112615081 0.000807532497831148 9.60787827997343e-05 7.46235803355251e-05
ENSG00000067955 -0.00635243874873682 0.000853946168532107 4.91138834241336e-06 7.2980201676036e-06
ENSG00000067992 0.0111936630856833 0.00198534192958764 8.08898363391003e-05 6.5213858954196e-05
ENSG00000068024 -0.00350543309250877 0.00217011871675424 0.130239813445554 0.0360742438182275
ENSG00000068028 -0.00922276516490866 0.00136439981890806 1.34259476227259e-05 1.576321960795e-05
ENSG00000068079 -0.00309637341696418 0.00157617638375851 0.0712176353598756 0.0213813582345541
ENSG00000068097 -0.00173597824511258 0.00204237670904819 0.410717806832437 0.0973795991581133
ENSG00000068120 0.00843002533001243 0.00148191958597931 7.43347145369375e-05 6.09035380434793e-05
ENSG00000068137 0.00378386157870785 0.00432089178991198 0.39707837629572 0.094600150226514
ENSG00000068305 -0.010652174809643 0.00147342356303199 6.65355871584105e-06 9.24076110639883e-06
ENSG00000068308 0.00481125178807544 0.000531103116455782 5.59196426471406e-07 1.41177691500504e-06
ENSG00000068323 -0.0104733777148969 0.000888219010807443 2.57813614235767e-08 1.71305639855836e-07
ENSG00000068354 1.6529789562593e-05 0.00210338015445049 0.9938490646527 0.201876272652224
ENSG00000068366 -0.000740460618053861 0.0022909052504325 0.751670775424601 0.161084894619859
ENSG00000068383 0.00962341617916132 0.0027855570781766 0.00426897986797609 0.00182597008316608
ENSG00000068394 0.00213579610074869 0.00155298536161916 0.192280611283812 0.0507423086502836
ENSG00000068400 0.0125715253356059 0.000708650975162261 1.71462905889499e-10 1.09365729407494e-08
ENSG00000068438 0.014852906846242 0.000713391608717435 2.28617202316279e-11 3.80040965139094e-09
ENSG00000068650 -0.0129660572025842 0.0025626728340007 0.000218729547594461 0.000146341112038053
ENSG00000068654 0.00685291938061071 0.00214081543497901 0.00695313126003648 0.00278888311999517
ENSG00000068697 -0.0125367069818745 0.000956242585977278 7.17967262501193e-09 7.61617637373433e-08
ENSG00000068724 -0.011478422283419 0.00131044774874934 8.17678805182816e-07 1.85346982112468e-06
ENSG00000068745 0.00583127874470767 0.000722943693597506 2.04350342383992e-06 3.74144831267741e-06
ENSG00000068793 -0.0153736047171488 0.00438175051931246 0.00385038140799549 0.00167042152530924
ENSG00000068796 -0.000527714659551867 0.00205191543377988 0.801064411101437 0.169536964842662
ENSG00000068831 0.000528749097166506 0.00164843947524283 0.75349216757245 0.161336674603119
ENSG00000068878 0.017936470170397 0.00212789787192795 1.25613733454329e-06 2.54448558474969e-06
ENSG00000068903 0.00146084627404351 0.00131446140952051 0.286543268320237 0.071735697580092
ENSG00000068912 -0.00391473327259355 0.00159001856924612 0.0285577092523615 0.00955459627326334
ENSG00000068971 -0.00464386949267544 0.00175133233480945 0.0199501387511717 0.00699098166918024
ENSG00000068976 0.0198448949987559 0.00140061523102115 2.78360388619635e-09 4.33283014875515e-08
ENSG00000069020 0.0144011511104155 0.00324778803931996 0.000673969931221044 0.000374643874081029
ENSG00000069188 -0.00827635222477177 0.00289762999560428 0.013494325954249 0.00497828148631141
ENSG00000069248 0.0127812476840543 0.00133312961923417 2.92708063194933e-07 8.91623243484829e-07
ENSG00000069275 0.00836553500906078 0.00218877451953213 0.00211695976580486 0.000998852129934289
ENSG00000069329 -0.00230857453351794 0.00146031126840831 0.137920818767826 0.0379281081531704
ENSG00000069345 -0.00128954491564364 0.00104882868817062 0.240669761099107 0.0616096639712195
ENSG00000069399 -0.00922018357394705 0.000902451846061703 1.4020368324544e-07 5.31503271584469e-07
ENSG00000069424 -0.0048397967874983 0.00100195043959277 0.000328476002477217 0.000205711501966323
ENSG00000069493 0.00335542474592609 0.00151021526552137 0.0446689967462386 0.0142004756783927
ENSG00000069509 -4.01740927992563e-05 0.00268313836613067 0.988281231964083 0.201049232120234
ENSG00000069667 0.0203000877495434 0.00232874899667904 8.63033807046708e-07 1.91675730221337e-06
ENSG00000069702 0.00195427670097063 0.00366585583073527 0.60295753077079 0.134444884202169
ENSG00000069849 -0.0156962719914975 0.00214605583676328 5.88264350997239e-06 8.41387626636969e-06
ENSG00000069943 0.011567506376499 0.00216688310865326 0.000134673317666722 9.83760942577609e-05
ENSG00000069956 -0.00904130552531201 0.00178708877019456 0.000218862917722806 0.000146389848271322
ENSG00000069966 0.00081033999499845 0.00166617673604262 0.634817144877125 0.140211446841413
ENSG00000069974 -0.0139966900860096 0.00210964665297229 1.62611317998601e-05 1.83183318902177e-05
ENSG00000069998 -0.00677395703626946 0.00203409431393193 0.00542324452607115 0.0022379720741788
ENSG00000070010 -0.00286623592896367 0.000583599057083794 0.000284317485037799 0.000182015684446079
ENSG00000070047 0.00296714501586964 0.000901308906301904 0.00583642358807406 0.00238769899402843
ENSG00000070061 0.010601082558111 0.00101031620504854 1.02674122259989e-07 4.2089734382421e-07
ENSG00000070081 -0.00982625533004195 0.00202972368994972 0.000322190611740367 0.000202089176431786
ENSG00000070087 -0.00941850137619002 0.0023129465993059 0.00132049143126091 0.000662681740679159
ENSG00000070190 0.000777344036529359 0.00222250357621254 0.732119616182275 0.15757918875471
ENSG00000070214 -0.0136549116618741 0.00321212798301281 0.00094535460192158 0.000499916564760507
ENSG00000070366 0.00210100537302979 0.0011144815301631 0.0819520887051184 0.024116164869867
ENSG00000070367 0.00635063747905144 0.00262248613585133 0.0308120113832676 0.0102098201106015
ENSG00000070404 0.0109221665166272 0.0016639452313684 1.8136769109495e-05 1.9984468273984e-05
ENSG00000070413 0.00279518196699624 0.00184521073489816 0.153745598367485 0.0416920956038823
ENSG00000070423 -0.00530678108847837 0.0011709271047895 0.000563227629417143 0.000321129708326487
ENSG00000070444 -0.0154581316021036 0.00174961238818564 7.41916495245113e-07 1.73373164015594e-06
ENSG00000070476 -0.00204643325748404 0.000994992917458202 0.0603592180572208 0.0185073356247654
ENSG00000070495 -0.00964045057635211 0.000973494833727376 2.01461175517678e-07 6.84350466924066e-07
ENSG00000070501 0.00213293633681927 0.00122264006941787 0.104645217947504 0.0298463159736234
ENSG00000070540 -0.00561491148597345 0.00223479527227829 0.0259693599792349 0.00879444826539719
ENSG00000070610 -0.00774243539299414 0.00191301548944574 0.00138352533341095 0.000690511480903224
ENSG00000070614 -0.0289331919305176 0.00401943712364497 6.96500903380083e-06 9.52272074930277e-06
ENSG00000070669 0.0144236454755655 0.00223599518180399 2.16421704348453e-05 2.29378321589165e-05
ENSG00000070718 0.0103005173335383 0.00202105350429766 0.000204958504199886 0.000138588780949002
ENSG00000070731 -0.00753761801150907 0.00421083169329201 0.0967511923242997 0.0278675873090445
ENSG00000070756 0.00944737966249056 0.00139643928965195 1.33086091163713e-05 1.56693000116291e-05
ENSG00000070759 -0.00229580532977866 0.00158328119427954 0.170745499336446 0.0456772546542057
ENSG00000070761 0.00229713950186458 0.00253088408334977 0.38058438918809 0.0911645120926958
ENSG00000070770 1.33726696533057e-05 0.000884027718035779 0.988160569266415 0.201041595201937
ENSG00000070785 -0.005357015130453 0.00178067345449556 0.0100744189791795 0.00385845865938932
ENSG00000070814 0.0122883104659378 0.00132133979760062 4.14854485328674e-07 1.14409844261617e-06
ENSG00000070831 -0.00499712178743691 0.000756024132826141 1.68975009677738e-05 1.88682327787742e-05
ENSG00000070882 0.00240320240601474 0.00134388929661949 0.0970546553673853 0.0279350341154784
ENSG00000070950 -0.00431888546398223 0.0017326175572372 0.0269575468352105 0.00909217620592989
ENSG00000070961 0.005363096102555 0.00176593968872812 0.00953617983951178 0.00367794160594692
ENSG00000071051 -0.000951309397225004 0.0012787920856319 0.470162539535642 0.10904711968777
ENSG00000071054 0.00402574521084894 0.000764618512542437 0.000152829974779044 0.000109230868032295
ENSG00000071073 -0.0114420370392527 0.00149003406767876 3.49084921497733e-06 5.65886671305716e-06
ENSG00000071082 0.0106882998353747 0.00156876025648521 1.23739707017264e-05 1.48084624250701e-05
ENSG00000071127 -0.00765207758684115 0.00136583512816734 8.58898962085838e-05 6.83338188673912e-05
ENSG00000071189 0.00503711880631789 0.00139239242088891 0.00312490915874362 0.00139471491009515
ENSG00000071205 0.0148000319440923 0.00205720551919317 7.00682205427452e-06 9.56906985328925e-06
ENSG00000071243 0.0105142844731031 0.00119962729644859 8.11965721674287e-07 1.84397608935863e-06
ENSG00000071246 -0.015478114885587 0.00201869025634977 3.54851880177302e-06 5.73697179809357e-06
ENSG00000071462 0.0104785761097273 0.00121536004204264 9.76294265393383e-07 2.11205942137317e-06
ENSG00000071537 0.0108539786440763 0.00211495832546526 0.00019263715787956 0.000131987424540976
ENSG00000071553 -0.0106787818272679 0.00163610943743921 1.92123330092888e-05 2.08654178595865e-05
ENSG00000071564 -0.0106000709872077 0.00155673068825768 1.24498379038179e-05 1.48641199623937e-05
ENSG00000071575 -0.00824849014905661 0.0018802384333338 0.000735141166405539 0.00040343138749119
ENSG00000071626 -0.00859474634408145 0.00146535541495354 5.54373254531596e-05 4.84608426652161e-05
ENSG00000071655 -0.00224836395847218 0.00166799234939008 0.200696012576683 0.0526072283451798
ENSG00000071794 -0.00543923149597784 0.00266121449852316 0.0617731643650809 0.0188794772495532
ENSG00000071859 0.00826782514550719 0.00126595204803097 1.9093767076904e-05 2.07552898560698e-05
ENSG00000071889 0.00123761989520488 0.00136554015819719 0.381257075183329 0.0912894811153342
ENSG00000071894 0.00978450789687031 0.00258795635349992 0.00228941804409673 0.00106793184852327
ENSG00000071994 -0.00166776688755542 0.00130436650075522 0.223392209558871 0.0577923110515726
ENSG00000072042 0.00280415977502052 0.00147880734558287 0.0803737242724221 0.023715176182292
ENSG00000072062 -0.0233750568957502 0.00351780224690615 1.60081358984336e-05 1.81163706762031e-05
ENSG00000072071 -0.00562038886806951 0.00130427043378817 0.000848652867772614 0.000455417508356065
ENSG00000072110 -0.0108189332122047 0.00176939053732813 3.69296468653909e-05 3.50819684219122e-05
ENSG00000072121 0.0107016304932218 0.00125807751804811 1.13496447498415e-06 2.37255400593046e-06
ENSG00000072135 -0.0123562859295308 0.00276366011927303 0.00062989380340162 0.000352982437523128
ENSG00000072195 0.00753400359283558 0.00277565542599938 0.0177039162854362 0.0063015456114058
ENSG00000072210 -0.0109817845190744 0.0024865935555426 0.000696323143812214 0.00038512219715142
ENSG00000072274 0.00111537106199232 0.00153374334894379 0.47998257148036 0.110888744445026
ENSG00000072310 0.000407528671162212 0.00136828247104914 0.770532205097642 0.164197431858682
ENSG00000072364 -0.000314442530975207 0.00106313743546036 0.772078413329835 0.164423914029965
ENSG00000072401 0.00234816753334726 0.0012653179806723 0.0862905473128776 0.0252332041040461
ENSG00000072415 0.00366313175027819 0.00133092660648483 0.0164647953724251 0.00594004219225431
ENSG00000072501 0.012562186020505 0.00143506225304023 8.23369656461775e-07 1.86113672135773e-06
ENSG00000072506 -0.00562078501523325 0.00172328378811583 0.00618766788844463 0.00251649606152656
ENSG00000072518 -0.00440118241532498 0.00183286772590731 0.0320097373167474 0.0105590987560848
ENSG00000072609 0.00431007568365882 0.00103899427125147 0.00114482171039715 0.000586255741544216
ENSG00000072736 -0.00613897242493095 0.000779868024862575 2.66757464488826e-06 4.62166391231892e-06
ENSG00000072756 0.00640440563004882 0.0013641086143279 0.000419030653915082 0.000251607469901075
ENSG00000072778 0.000555909179533677 0.00125460332973411 0.664980603106717 0.14577483454085
ENSG00000072786 -0.0097885389284746 0.0014812594397626 1.69362946384565e-05 1.88853938456081e-05
ENSG00000072803 0.00386353822563049 0.00164858415939637 0.0356520700979466 0.0116132958956991
ENSG00000072818 0.00338858570241314 0.00157472502179026 0.0507836478674615 0.0159411059578581
ENSG00000072849 0.00503079358487675 0.000929948630971515 0.000119135979214129 8.88237881637351e-05
ENSG00000072858 -0.00308145710043803 0.00160587198217326 0.0772244510932962 0.0229257900848699
ENSG00000072864 -0.00645828452588909 0.00105910086094359 3.79326500986292e-05 3.57260797559777e-05
ENSG00000072958 0.00138974770728272 0.000839347967484327 0.121699306667516 0.0340644221041668
ENSG00000073009 0.00879789773913984 0.00261138161835894 0.00503287554557789 0.00210017271636016
ENSG00000073050 0.0032418106500944 0.00133984602694613 0.0309318178751633 0.0102426392679384
ENSG00000073111 -0.00489540010722025 0.00158205729476206 0.00853953637230733 0.00334313247675649
ENSG00000073150 0.00742296892001209 0.00333573058012136 0.0443843907564926 0.0141265859062002
ENSG00000073169 0.00931701717820824 0.00129254583139121 6.86411643060219e-06 9.42741191703998e-06
ENSG00000073331 0.000847640622152687 0.00149436350432742 0.580224585685342 0.130264676436805
ENSG00000073350 -0.000178222425827282 0.00208028421367724 0.933032456908541 0.192186055556386
ENSG00000073417 0.00962689169054909 0.000900800639516154 8.27886603300084e-08 3.68755259428497e-07
ENSG00000073536 0.00383979165614459 0.0017412634270756 0.0460575182470778 0.0145843835317931
ENSG00000073578 0.00286396292501699 0.000841835283641831 0.00472371060101194 0.00199108562334999
ENSG00000073584 0.00444176371488804 0.00188924488256625 0.0351553086429616 0.0114746620861064
ENSG00000073598 0.00829300754808894 0.00415234619510842 0.0671779505633987 0.0202995713941123
ENSG00000073605 0.0103779508309444 0.00319070853752552 0.00629720574707592 0.00255631625779164
ENSG00000073614 0.00974510718003646 0.000938199222061481 1.15606508042617e-07 4.59076453627142e-07
ENSG00000073756 0.0197157496083249 0.0034272482485262 6.68023092318955e-05 5.61004294187103e-05
ENSG00000073803 -0.00712496782138653 0.00244601445786343 0.0121046724068949 0.0045214784528305
ENSG00000073849 -0.0132862395496092 0.00104433384694403 1.03354630822187e-08 9.50476512547412e-08
ENSG00000073861 -0.0124893309445473 0.00391437158815506 0.00709434948688474 0.00283424481232131
ENSG00000073905 -0.00158969236562974 0.00150083652749759 0.308791125720543 0.0763647885915612
ENSG00000073910 -0.0197470720586119 0.00419915381617922 0.000413249556227806 0.000248444599677564
ENSG00000073921 -0.0109173492537968 0.00130609227104361 1.37879516635238e-06 2.74467339213889e-06
ENSG00000073969 -0.00145462704743349 0.00159410419218592 0.378115043393044 0.0907269117153501
ENSG00000074054 0.0078550795432854 0.00194445190792102 0.00140316452619759 0.000698583436100111
ENSG00000074071 -0.00346445654623032 0.00185024144894265 0.0838093406138453 0.0245879113422422
ENSG00000074201 -0.00872271646511288 0.00214590542885383 0.00133860589672183 0.000670444336106357
ENSG00000074266 -0.00530333052135667 0.00194338443697421 0.0172174281908258 0.00616467413642746
ENSG00000074319 0.00756089047731557 0.00121607421735733 3.13022511518461e-05 3.0788195865344e-05
ENSG00000074356 -0.000769645149884247 0.000778771199236527 0.341053083334129 0.0831026565523475
ENSG00000074370 -0.000488952855016035 0.000898572461709215 0.595552458255199 0.13311280109789
ENSG00000074416 0.011199549755934 0.00431780696317217 0.0222661236497225 0.00768673096994043
ENSG00000074582 0.00481966814137952 0.00165622913777356 0.0121714104879015 0.00454500337738015
ENSG00000074603 -0.000521707922804753 0.0012280706714631 0.677915420935502 0.148006691347557
ENSG00000074621 0.0141638843748349 0.00159079957346495 6.80075334956034e-07 1.62373359593299e-06
ENSG00000074657 -0.0036652165688759 0.00283184879417614 0.218087153573713 0.056601503870834
ENSG00000074660 0.000655776778671462 0.00316174308264635 0.838903470727184 0.176157896117046
ENSG00000074695 -0.0057852152664428 0.00116922198313439 0.000266418958032352 0.000172474722833825
ENSG00000074696 0.00141095646215537 0.0014180592836533 0.337900797540041 0.0824591661013424
ENSG00000074706 -0.00738051316391335 0.00137749003918504 0.000130203941161577 9.55151761254434e-05
ENSG00000074755 0.00845619750739025 0.00150169945026724 8.18560141939928e-05 6.57517075947586e-05
ENSG00000074800 -0.00795168815777932 0.00164883774588702 0.000333077417153995 0.000208000744341201
ENSG00000074842 0.000381408501305143 0.00112538023141613 0.740085509025083 0.159038986421745
ENSG00000074855 -0.0123541268617355 0.00188945079949103 1.88706047775276e-05 2.05774462031261e-05
ENSG00000074935 0.0096974221650333 0.00203250755051251 0.000365266356320356 0.000224793795330664
ENSG00000074966 -0.0162876296345496 0.00272456910392924 4.60793182404856e-05 4.17096733765842e-05
ENSG00000075089 0.00417537982359994 0.00206414636819679 0.0641607613640835 0.0195121768796426
ENSG00000075131 0.00431440782943692 0.00272459697215897 0.137321978636861 0.0378064138831618
ENSG00000075142 -0.00752654576491995 0.00139012532058442 0.000118214535032163 8.8295849330169e-05
ENSG00000075151 -0.00393012501922823 0.00185112392848696 0.0535175116758117 0.0166974190351214
ENSG00000075188 0.00548625561961137 0.00275801880053329 0.0681443585517908 0.0205582064049674
ENSG00000075234 -0.0212110387943095 0.00472467336822843 0.000608973129298522 0.000343167076198778
ENSG00000075239 0.0113708156928985 0.00127446874116096 6.64423791575347e-07 1.60218049387213e-06
ENSG00000075240 -0.0181058789075739 0.00268624189226677 1.38283250379509e-05 1.61260508514795e-05
ENSG00000075292 0.00516681109583904 0.00115275568721087 0.000617148568405372 0.000347288588053647
ENSG00000075303 -0.0166057493080454 0.00375241836778931 0.000684955627442001 0.000379964608642219
ENSG00000075336 0.0163550559099413 0.00136805689295632 2.18616334283089e-08 1.53706191952639e-07
ENSG00000075399 0.00576976302382183 0.00136704686514533 0.00100042457278989 0.000523166360600154
ENSG00000075407 -0.0111586800043263 0.00257453432486924 0.00081023982910763 0.000438402742983337
ENSG00000075413 0.0101316447572575 0.000553978969927006 1.17045154043759e-10 8.84648319924987e-09
ENSG00000075415 0.005208779461555 0.000964943918841944 0.000121554830576103 9.02931956788834e-05
ENSG00000075420 0.00492854160853824 0.00157352020163682 0.00793945819454858 0.00313408076320473
ENSG00000075426 -0.0109896416323978 0.00289113877600018 0.00220253351632405 0.00103398412109684
ENSG00000075539 -0.0102804485601175 0.000815856234710683 1.16057544305069e-08 1.02820077707226e-07
ENSG00000075568 -0.00310369104057657 0.00108543066696633 0.0134127850109385 0.00495424512349641
ENSG00000075618 0.00456802380322646 0.00230576042243494 0.069133632221053 0.0208306734017137
ENSG00000075624 -0.021235223691891 0.00266471229404699 2.33305012361558e-06 4.18291767780736e-06
ENSG00000075651 -0.00322376880352158 0.00303881091116807 0.308063448569621 0.076208209031996
ENSG00000075702 0.014400014392253 0.00190260022353603 4.08080975247155e-06 6.33788984955179e-06
ENSG00000075711 -0.0063607239866759 0.00112413530906601 7.81978360042759e-05 6.34666636372212e-05
ENSG00000075785 -0.00513855854246659 0.000869141549050291 5.13207879858695e-05 4.5617551604687e-05
ENSG00000075790 -0.0124633645096886 0.00234035652172465 0.000137698750906917 0.000100102378714753
ENSG00000075826 0.00563773836919795 0.00213854645356331 0.020542010658709 0.00717447902625911
ENSG00000075856 -0.000224484326372676 0.000728731953156604 0.762926112962249 0.162977078029581
ENSG00000075884 -0.00552998935258518 0.00193160236189495 0.0133232482370951 0.00492493380056381
ENSG00000075914 0.00305680038832046 0.00175706985042103 0.105513446121913 0.0300655833348776
ENSG00000075945 0.0149585618647618 0.00207083434821764 6.71316406887213e-06 9.2782381286433e-06
ENSG00000075975 -0.00338139910066267 0.00131699742821617 0.0234040793893147 0.00802809646778124
ENSG00000076003 0.00854964354290043 0.00206942951847318 0.00118160252264883 0.00060241243358104
ENSG00000076043 0.00980332507903086 0.00178734555570824 0.000104811358223999 8.0088739007854e-05
ENSG00000076067 -0.00678879910251313 0.00304409763013485 0.0439887127136475 0.0140142551977078
ENSG00000076108 -0.010054920241401 0.00128346428453843 2.81030102353366e-06 4.82401940681827e-06
ENSG00000076201 0.0110324777499568 0.00105955749300104 1.12361854826425e-07 4.49934358858502e-07
ENSG00000076242 0.0118512752865578 0.00158187393803341 4.55208506105744e-06 6.87694532912749e-06
ENSG00000076248 0.0252445027326182 0.00259190101204416 2.44107371974593e-07 7.89117827286364e-07
ENSG00000076321 0.00675093458146904 0.00155945298593002 0.000818086958668557 0.000441463513234958
ENSG00000076382 0.0258390038849885 0.00250271507758017 1.2407554689359e-07 4.84018215847907e-07
ENSG00000076513 -0.00465145423618154 0.00127396499275756 0.00293081169470997 0.00131805737580884
ENSG00000076554 -0.00119036782057521 0.00158998240864438 0.467387949287118 0.108476412193322
ENSG00000076555 0.008441693509847 0.00123128801869115 1.15976747857364e-05 1.40744303279104e-05
ENSG00000076604 0.0112555545600995 0.00191769382082136 5.50714549853994e-05 4.81978925769788e-05
ENSG00000076641 -0.00595662688046413 0.000793842741391753 4.47714181572133e-06 6.81037340768056e-06
ENSG00000076650 0.0199669924891982 0.00154510719792969 8.5523399733844e-09 8.61868310646816e-08
ENSG00000076662 -0.00983741773528716 0.00120371336568499 1.76888225731638e-06 3.32420330320731e-06
ENSG00000076685 -0.00415443838903953 0.00105825275185133 0.00173939055507494 0.000841720788904381
ENSG00000076706 3.2527975913173e-05 0.00209659094592837 0.987857139811584 0.201013680292736
ENSG00000076770 -0.0230676172259127 0.00375815903746776 3.5556773297456e-05 3.40452238766939e-05
ENSG00000076924 0.0197055669274943 0.00139209933678609 2.81611138449281e-09 4.33283014875515e-08
ENSG00000076928 0.00252173543249547 0.000986363986366905 0.023892474284449 0.00817582871313417
ENSG00000076944 0.00253351664778465 0.00129465124119199 0.0721844091351491 0.0216179393197478
ENSG00000076984 -0.00132324019452237 0.00128242528219855 0.320968578118391 0.0788723763492204
ENSG00000077044 -0.00091869557417658 0.000922988297794781 0.337733225496859 0.082434907916822
ENSG00000077097 0.00429186877301966 0.000615904339435357 9.7930378898845e-06 1.22966539468199e-05
ENSG00000077147 -0.00412387018102434 0.000629449020338239 1.84909709671238e-05 2.02639722186014e-05
ENSG00000077150 0.0215112084683787 0.00147327130076219 1.9244153278807e-09 3.42237107612046e-08
ENSG00000077232 -0.0123151021827381 0.00131807105335188 3.9337932018382e-07 1.10754844531104e-06
ENSG00000077235 0.00927962395621173 0.00148261723634451 2.92969813969609e-05 2.91870895963326e-05
ENSG00000077238 0.00427085925100268 0.00139920224497733 0.00925796554994093 0.00358320976966772
ENSG00000077254 0.000254359234338011 0.000952676153695967 0.793661995578584 0.168226233783778
ENSG00000077312 -0.00204474068050263 0.00150564475153253 0.197551384421943 0.0519179879532335
ENSG00000077348 -0.00230898288261303 0.00353530379604225 0.525061133131783 0.119699003377038
ENSG00000077380 -0.00397876521950627 0.00250682215175156 0.136488014075364 0.0376067788389822
ENSG00000077420 -0.00591818473927974 0.00152894057782904 0.00193003799982839 0.000922899121492722
ENSG00000077454 0.00169885152583592 0.00125399980710445 0.198575133588145 0.0521247341895041
ENSG00000077458 0.00388457372565892 0.00144929175179762 0.0188891603001555 0.00666360186566498
ENSG00000077463 -0.00578764210093823 0.00179053460273497 0.00654686331325795 0.00264434843555938
ENSG00000077514 0.00554338453823603 0.00175372237509478 0.007511966449626 0.00298432552632844
ENSG00000077549 -0.0122967743554794 0.00169017381395698 6.22210698060867e-06 8.77998662206487e-06
ENSG00000077585 -0.000186633007663091 0.00164015933240937 0.911143178866539 0.18849601168111
ENSG00000077684 0.00282709998750439 0.00104284030628236 0.0178175492628311 0.00633300813105055
ENSG00000077721 0.00634619714898236 0.000851952449799282 4.84078814566497e-06 7.21903050053171e-06
ENSG00000077782 0.0250626797902004 0.0037211728830064 1.39358602612264e-05 1.62279807621559e-05
ENSG00000077809 -0.0051658715371797 0.00210030623236024 0.0286916132708927 0.00959674167710228
ENSG00000077984 -0.0169619972685694 0.00317781133956718 0.00013483118333566 9.84616741434419e-05
ENSG00000078043 0.00377998627094866 0.00102993486508835 0.00282663683181185 0.00127809934877836
ENSG00000078061 0.0119615215259121 0.000792564610602798 1.28000535565431e-09 2.81440309332858e-08
ENSG00000078070 -0.00609286490192551 0.00165734710336269 0.00279363676467867 0.00126515254947331
ENSG00000078124 -0.017590202371291 0.00200153449784678 7.87645977990187e-07 1.80570083086143e-06
ENSG00000078140 -0.00629595021566393 0.000934875277616109 1.39490918708983e-05 1.62355718220471e-05
ENSG00000078142 0.00697279095626344 0.0021502434171193 0.00641664806447071 0.00259782684091433
ENSG00000078177 -0.0131746491510933 0.00163111074473109 2.0129315303241e-06 3.69947682614126e-06
ENSG00000078237 -0.0113999345412923 0.00133068980784869 1.04851354780038e-06 2.2323532184405e-06
ENSG00000078246 0.016415691119942 0.00253778955084632 2.10461910005658e-05 2.24852421908747e-05
ENSG00000078269 0.0127508474614101 0.0018102220718231 8.7509141919401e-06 1.12940846015113e-05
ENSG00000078304 0.00356216712433279 0.000503869537220314 8.42161570139532e-06 1.0970991601348e-05
ENSG00000078369 -0.00480138779329189 0.000759436997406617 2.6492258251883e-05 2.68995132009179e-05
ENSG00000078401 0.0272491707422623 0.00406769883999971 1.4730655039068e-05 1.69494865044039e-05
ENSG00000078403 -0.00519396125687228 0.00140277507940485 0.00265667585478789 0.0012160262711414
ENSG00000078487 0.00945160718933142 0.00166435194371031 7.55550468899611e-05 6.1652753554747e-05
ENSG00000078589 0.00333135210688175 0.00256076596587611 0.215872756878172 0.056122082537653
ENSG00000078596 -0.00544677004579362 0.00375676315522362 0.170792883719165 0.0456844194967064
ENSG00000078618 -0.0116519071702088 0.00184250324987053 2.64228692514788e-05 2.68516029374892e-05
ENSG00000078668 0.00269174566156847 0.00110070210251444 0.029462084367549 0.00983133470950169
ENSG00000078674 0.00888559923778185 0.00131798527939245 1.3795037054334e-05 1.6102759925178e-05
ENSG00000078687 0.0059766679914498 0.00231601821584708 0.022831544235498 0.00786396657944079
ENSG00000078699 0.00362396648183449 0.00136905646247058 0.0201242090697452 0.00704177734463686
ENSG00000078747 0.00210427891760414 0.00100100017227186 0.0555925422591427 0.0172491465968178
ENSG00000078804 -0.0038912969012683 0.0020292931115562 0.07740299837561 0.022967519250387
ENSG00000078808 -0.000322729943321104 0.00116987842884975 0.786987386437318 0.167084049813754
ENSG00000078902 0.00253716540458257 0.00125893946315127 0.0650297240142978 0.0197516050521131
ENSG00000078967 0.00851633534936467 0.00228235102640171 0.00251503736208212 0.00115909174430545
ENSG00000079134 0.015025394796633 0.00124751709330245 1.99950302026942e-08 1.47440032721545e-07
ENSG00000079246 0.0143932370141716 0.00160627472903025 6.32764705219418e-07 1.5490038601598e-06
ENSG00000079263 -0.00123852869931917 0.00155899319575812 0.441200862501965 0.103320695592926
ENSG00000079277 -0.00875219585021535 0.00149484256450755 5.63930322544356e-05 4.91152959540034e-05
ENSG00000079308 0.0198098406401121 0.00428466896771542 0.000476963518608049 0.00027945550662987
ENSG00000079313 0.00568650745241798 0.00150004566513559 0.00224587294103951 0.00105167622161078
ENSG00000079332 -0.00057898777908155 0.000711068465231366 0.430164983139601 0.101157469392734
ENSG00000079335 0.00825751512733847 0.00119191447220737 1.04056780131117e-05 1.28667460855444e-05
ENSG00000079387 0.00155528354073713 0.00131703314442788 0.258797699698367 0.0657009190127582
ENSG00000079432 0.000283585698124848 0.000953651683401266 0.770884016042973 0.164236317714033
ENSG00000079459 -0.00784022032672678 0.00247491843971268 0.00741218898092481 0.00294807601850547
ENSG00000079462 -0.00987431305599219 0.00406792574341667 0.0304815973658402 0.0101219678409359
ENSG00000079616 0.0120633730959601 0.00150886590010436 2.25154254336974e-06 4.06389573451668e-06
ENSG00000079691 5.83015013965338e-05 0.00449323444486906 0.989844438056606 0.201301552622262
ENSG00000079739 -0.0184868555072225 0.00243063144856366 3.87115982561185e-06 6.09009847776189e-06
ENSG00000079785 0.00233395887021611 0.000918618352696408 0.02462061624138 0.00839293224130252
ENSG00000079805 0.00900261372028777 0.00140202549069863 2.26675514807912e-05 2.38421750330888e-05
ENSG00000079819 0.00860013502251711 0.00196495656622601 0.000749073346091537 0.000409706452406051
ENSG00000079950 -0.0112083234878831 0.0025499552457141 0.000723636682220629 0.000397955445107497
ENSG00000079974 -0.00631263921429071 0.00237353935458731 0.019649934024647 0.00690178261166785
ENSG00000079999 -0.011426951082807 0.00111719289295534 1.38384228841963e-07 5.27084288094481e-07
ENSG00000080189 -0.00280919896988658 0.00123679939445835 0.0407668576000166 0.0130924760037419
ENSG00000080298 0.00570174018118109 0.00169225862553571 0.00503046536994073 0.00209989157248125
ENSG00000080345 0.0119400219824545 0.00103145035873879 3.2134897009361e-08 1.93820512487013e-07
ENSG00000080371 0.00333955852207971 0.00128775240115067 0.0222864734887769 0.0076926581494287
ENSG00000080503 -0.00623689272110949 0.000808146349625571 3.3071466388636e-06 5.45374147584264e-06
ENSG00000080546 5.17802475481234e-05 0.00221225841333322 0.981681834090326 0.200026360676995
ENSG00000080561 -0.00308659630030883 0.00270588220535814 0.274574649607123 0.0691185536208533
ENSG00000080603 0.0118301336358143 0.00198257670081504 4.6914874601509e-05 4.23708508332622e-05
ENSG00000080608 0.0103904900292496 0.00135781958558063 3.62469199974648e-06 5.83671347705479e-06
ENSG00000080802 0.0139378197234241 0.00145731079335767 3.01020047364861e-07 9.08929295906041e-07
ENSG00000080815 0.00692909284623406 0.00163727436837582 0.000979268793787562 0.000514327183417669
ENSG00000080819 -0.00448134252573278 0.00188182537488879 0.0332220875224296 0.0109202940404971
ENSG00000080822 0.00571676230634486 0.00193836941779561 0.0112878147056377 0.00425778331554787
ENSG00000080824 0.00171069173030522 0.00145338529904109 0.260281451899533 0.0660013928005026
ENSG00000080839 0.00362372159195644 0.00171209091181296 0.0541595879078331 0.0168720216999075
ENSG00000080845 0.00308910517419358 0.00196442118828708 0.139841222221572 0.0383863843697097
ENSG00000080947 -0.00249708283985268 0.00420088544519894 0.562435182139526 0.126749178901231
ENSG00000081014 -0.00176416004716204 0.00152446475109978 0.267998886737251 0.0677153873064243
ENSG00000081019 0.000987534323799086 0.00169031672898798 0.569065397638671 0.128068442479549
ENSG00000081026 0.00119242612488847 0.0021996135080037 0.596915037920155 0.133355734320676
ENSG00000081041 0.0261736868745311 0.00269144015382081 2.48478263754787e-07 7.97047595057235e-07
ENSG00000081059 -0.00785321596467357 0.00238478474254031 0.00582509044916787 0.0023834657290087
ENSG00000081087 -0.00373068894938262 0.00162680359317662 0.0391449412477106 0.0126134614239787
ENSG00000081154 -0.000647506939707877 0.00131501741988466 0.630651727740366 0.139488370319929
ENSG00000081177 -0.000582677561578625 0.00225144896240739 0.799841221284059 0.169307719751148
ENSG00000081181 0.0111851589179912 0.00412347474255145 0.0177634120994242 0.00631900280168935
ENSG00000081189 -0.0127828223368676 0.00393413868211632 0.00633792625165714 0.00257112036069818
ENSG00000081237 -0.00558474770456503 0.00101566052116194 0.000102384251247825 7.86371374221461e-05
ENSG00000081307 0.00869295749759397 0.00137470594073441 2.64417714398674e-05 2.68595263148167e-05
ENSG00000081320 -0.0141006282512492 0.000678894718669496 2.3569722728605e-11 3.80040965139094e-09
ENSG00000081386 -0.000313286918995642 0.00156326035400665 0.844264158853785 0.177052987236451
ENSG00000081665 -0.000488511890585078 0.00194868579064385 0.805973943633738 0.170382196985472
ENSG00000081721 -0.00560530138407084 0.00124017370435965 0.000576078291235697 0.000327530103144727
ENSG00000081760 0.00318094601955008 0.00103788763868381 0.00903838526665884 0.00350720313274206
ENSG00000081791 -0.00376057277188643 0.00124619758542905 0.00989739952112559 0.00379825822535931
ENSG00000081870 -0.00304096272735318 0.00230531655760847 0.209896334353524 0.0547518286832418
ENSG00000081913 0.00230723589894965 0.00189147571023707 0.244206007264631 0.0624026341465138
ENSG00000082014 -0.0039567131709909 0.00217433623409357 0.0918951582234276 0.0266529849370112
ENSG00000082068 -0.00364832874867937 0.00137680821397873 0.0200176446406839 0.00701260521567405
ENSG00000082074 -0.0148868206643832 0.00187194856412206 2.3864138077539e-06 4.24710985264334e-06
ENSG00000082146 0.00114314523370847 0.00450727222070409 0.803754196788325 0.169987233041209
ENSG00000082153 -0.00272973110850079 0.00143034214033233 0.0786601328862548 0.023277716503818
ENSG00000082212 -0.0075560733699595 0.00211411676688361 0.00339601683867544 0.00150021294745796
ENSG00000082213 -0.000628396873605998 0.00211004300209466 0.770552521415945 0.164197431858682
ENSG00000082258 0.000234615259924457 0.00193667508256683 0.905429969270995 0.187522589795726
ENSG00000082397 -0.0094235349529802 0.00271981312309291 0.00418768244941193 0.00179613445968257
ENSG00000082438 -0.00235377850341556 0.00327739877739989 0.485350975803981 0.111925856449873
ENSG00000082512 0.00469452818469624 0.00186818065709397 0.0259501096575912 0.00878915982998404
ENSG00000082515 0.00765783538133801 0.00142692008662243 0.000128262781817897 9.44348900005432e-05
ENSG00000082516 0.0115342672118477 0.0020496902972819 8.23753258684559e-05 6.60153770350112e-05
ENSG00000082641 -0.0063474311489326 0.0020651229158767 0.00888649103230426 0.00345546994648909
ENSG00000082701 -0.00608190685744189 0.00105294522658334 6.42500826135252e-05 5.4478184488233e-05
ENSG00000082805 -0.015030079611002 0.00149438246777533 1.68294837523848e-07 6.05715544177971e-07
ENSG00000082898 -0.00562834142807402 0.00105883608820426 0.000140048912348488 0.000101505770352131
ENSG00000082996 -0.00843748796945231 0.00139845142689042 4.21057937397958e-05 3.86921775132556e-05
ENSG00000083093 0.000211372146273982 0.00168568930642485 0.902131518897081 0.186989496437406
ENSG00000083097 0.00651324645003 0.00208371104869842 0.00803763658294497 0.00316766641815877
ENSG00000083099 -0.0055825087587585 0.00239040373252552 0.0361983778628412 0.0117791997539235
ENSG00000083168 0.00774970576608627 0.00171220650441835 0.00056940088031133 0.00032419090291989
ENSG00000083223 -0.00326675871325361 0.00123162092287654 0.0199203639796371 0.00698358337382827
ENSG00000083290 -0.0187558694447189 0.00286694363171676 1.87641980572466e-05 2.05076450603883e-05
ENSG00000083312 -0.000727603343321191 0.00110428812264885 0.521467105554781 0.119037987249618
ENSG00000083444 -0.0190664270138935 0.00351653521899635 0.000116679790476688 8.73695936980557e-05
ENSG00000083454 -0.00325956852288167 0.00296521308451822 0.291591651355275 0.0727135459399195
ENSG00000083457 -0.00488849316496062 0.00144410476555108 0.00487971498749918 0.00204756492922201
ENSG00000083520 -0.00644252717806321 0.00192979596314833 0.00533795837950354 0.00220780043533723
ENSG00000083535 0.0123489712085576 0.00150736930772349 1.72222331171161e-06 3.26186335713115e-06
ENSG00000083544 -0.00334052949929603 0.00150635987799755 0.0450157714936519 0.0142956846700685
ENSG00000083635 0.00172099654658663 0.00172380776312714 0.336321714651766 0.0821318252889693
ENSG00000083642 -0.00151415446337671 0.00109961138986042 0.191765081943162 0.0506228324028488
ENSG00000083720 0.0115758626634322 0.00115748970279486 1.79750231422258e-07 6.3006820620526e-07
ENSG00000083750 -0.00794830823409265 0.00219347747293456 0.00308921353102697 0.00138082166449076
ENSG00000083799 0.00117495318976691 0.00188835234427081 0.544562491915742 0.123383397023257
ENSG00000083807 0.00779032040737905 0.00301267387087368 0.0226045907382927 0.00779467630625186
ENSG00000083812 -0.00331358046147519 0.001394860910602 0.0335851729823969 0.0110321456487108
ENSG00000083814 1.9348207976563e-05 0.00227754714381135 0.993350880018744 0.201792025900965
ENSG00000083817 -0.00990987570259537 0.00180604714561944 0.000104419803672005 7.98455796826298e-05
ENSG00000083828 0.00331058804705438 0.00218269923211132 0.153267207794591 0.0415950131127843
ENSG00000083838 0.0104791098190387 0.0014641159599764 7.39793702981373e-06 9.96257252205766e-06
ENSG00000083842 -0.00353397893685168 0.00189429637957163 0.0848220330759474 0.0248578767545707
ENSG00000083844 -0.000233618331139264 0.00259842938145907 0.929731156651188 0.191636618513766
ENSG00000083845 2.23922693990336e-05 0.00172745365941264 0.989854463199861 0.201301552622262
ENSG00000083896 0.00485222614453039 0.0010282451467111 0.000401267066505329 0.000242385505670382
ENSG00000083937 -0.00181863456063359 0.00098243337343493 0.0869939494690763 0.0254112429874665
ENSG00000084070 -0.00731129503787656 0.00135986136426039 0.000126120871309864 9.31414202537368e-05
ENSG00000084072 0.00680074579474094 0.00334342810289224 0.0628758653524997 0.019170583212742
ENSG00000084073 0.000713422216607127 0.00127748181497042 0.58602119242517 0.131296352009484
ENSG00000084090 -0.00114151221499298 0.00157508696886834 0.481459280344184 0.111166191842711
ENSG00000084092 -0.0029256869585152 0.00150470795282575 0.0738135742665505 0.0220376256395917
ENSG00000084093 -0.00844531870253019 0.00152335075534191 9.48189573836961e-05 7.39061531801633e-05
ENSG00000084112 -0.00520574940202497 0.00172368554296312 0.00985011967010874 0.00378153526844979
ENSG00000084207 -0.0172465844948024 0.00299142568262257 6.54075601298072e-05 5.52359888567237e-05
ENSG00000084234 -0.022323695691668 0.00281703869933322 2.48032352284663e-06 4.37230845518956e-06
ENSG00000084463 -0.00167548951029329 0.000888916867706918 0.0819982344145249 0.0241268087454426
ENSG00000084623 0.00277463087834178 0.000611746089174082 0.000559666733457892 0.000319400608140834
ENSG00000084652 -0.00163115708281272 0.00225798752179108 0.482845832870089 0.111433148836804
ENSG00000084676 -0.0183376077453365 0.00063243487738486 3.36183443883805e-13 4.06549586778744e-10
ENSG00000084693 0.00174445703426274 0.00110450065010219 0.138257302230802 0.0380033567464631
ENSG00000084731 0.000892306436569479 0.00302115093696086 0.772388598339976 0.164446532618314
ENSG00000084733 0.00142539302372116 0.00102971363028505 0.18958112151944 0.0501228930356934
ENSG00000084754 -0.00411554009268714 0.000989027696729864 0.00111759846362632 0.000574138327361156
ENSG00000084764 0.00736446473906254 0.00223589788167509 0.00581737259886131 0.00238097165496891
ENSG00000084774 0.00947224111505791 0.0015357822465632 3.38997092525525e-05 3.27961725403901e-05
ENSG00000085063 0.0085846215792098 0.00153374579671618 8.66644788049478e-05 6.88368566205299e-05
ENSG00000085117 0.00406730472982856 0.00287413972415269 0.180534301856575 0.0479775221168608
ENSG00000085185 0.00105507034879576 0.00451682134563958 0.818943694667668 0.17268627576569
ENSG00000085224 -0.00850085302816364 0.00157739163028953 0.000123407519473343 9.13887296358974e-05
ENSG00000085231 0.0135738360353915 0.00145488750583312 3.99910524614012e-07 1.11560623840144e-06
ENSG00000085265 -0.0453058767744352 0.00613223762605898 5.28391863823501e-06 7.75471983668887e-06
ENSG00000085274 -0.0060972431057562 0.00128073774356785 0.000372181265747526 0.000228410082940307
ENSG00000085365 -0.00354165616455895 0.00240290283457404 0.164306067826181 0.0441597441203983
ENSG00000085377 0.000342886538762599 0.000964016792432299 0.727781447597357 0.156771016513348
ENSG00000085415 -0.000897377822250251 0.0012486057053871 0.485041685386214 0.111865197598679
ENSG00000085433 0.00993786355243317 0.0020522169248387 0.000321429716189151 0.00020171654099527
ENSG00000085449 0.00576587014998504 0.00151245364591889 0.00215652645379545 0.00101435486261391
ENSG00000085465 0.0249918459193259 0.00195600299689874 9.81179439157692e-09 9.30626588251203e-08
ENSG00000085491 -0.0157661130618085 0.00287855594606587 0.000106204237835494 8.07970515751297e-05
ENSG00000085511 0.00543694074410817 0.00125478361995688 0.000812161423043256 0.000439147744674771
ENSG00000085514 -0.0155321976992747 0.00394490167905925 0.0017019119750838 0.00082639513191256
ENSG00000085563 0.0305196897099865 0.00296391703211602 1.27972831258502e-07 4.95227734629617e-07
ENSG00000085644 -0.00199233896359611 0.00289673010380951 0.503673332328944 0.115556171057262
ENSG00000085662 0.000948336851536685 0.00125134050805087 0.462054450727588 0.107462690082046
ENSG00000085719 -0.00614737630086726 0.001438353330818 0.000906081458177319 0.000481852354030236
ENSG00000085721 0.00252760739293378 0.000672455435368647 0.00238729110030748 0.00110781736855312
ENSG00000085733 0.00709492773390362 0.00470953764730537 0.155846952861257 0.0421249635141302
ENSG00000085741 -0.00202027661206579 0.00397961880034839 0.620197775140612 0.137674437954794
ENSG00000085760 0.00208323667026218 0.00171673954578882 0.246532433262242 0.0629537567098672
ENSG00000085788 0.00142305510764505 0.00134028013236702 0.3076722145425 0.0761192117661764
ENSG00000085832 0.00280339719640714 0.000983946387497574 0.0136795981844475 0.00503741109768993
ENSG00000085840 0.00963761464977885 0.00200160314899802 0.000337673773876289 0.000210356780854408
ENSG00000085872 0.00985587595626671 0.00165896218582332 4.89573020588644e-05 4.39855086928353e-05
ENSG00000085978 0.00286294455731742 0.00102198368006485 0.0149906372609283 0.00546280219884997
ENSG00000085982 -0.00154790272202854 0.00232854270033099 0.517828370936802 0.118388201145845
ENSG00000085998 -0.00568168741338161 0.001662853323407 0.00459144454369744 0.00194516523047865
ENSG00000086015 0.00252914970395507 0.00112408867946191 0.0424109012699661 0.0135736072037199
ENSG00000086061 0.00192294589017882 0.00110931253230936 0.106650482339783 0.0303573881469909
ENSG00000086062 -0.017134207791643 0.00152209916286518 4.48097562083101e-08 2.39604992668601e-07
ENSG00000086065 0.00302533212372087 0.000910592021943796 0.00550552262426969 0.0022676692060807
ENSG00000086102 0.0148524420028871 0.00131691449094886 4.38174267612437e-08 2.36129917983073e-07
ENSG00000086189 -0.00159318634681705 0.00210909561430246 0.46348332492992 0.1077252449082
ENSG00000086200 0.0120903740821965 0.00205355330923453 5.34445966393279e-05 4.71759265599252e-05
ENSG00000086232 -0.00154683368855445 0.00145390071894303 0.306728594756376 0.0759323601700788
ENSG00000086300 -0.000115173381688199 0.00447647466917692 0.979864574377954 0.199858124896562
ENSG00000086475 -0.000527633265124596 0.00142520446322195 0.71718340143045 0.155026575482878
ENSG00000086504 -0.00185082075327876 0.00159962361341026 0.268076627708475 0.0677153873064243
ENSG00000086544 -0.00670289643889784 0.00348869002532425 0.0768899753995034 0.0228461232238574
ENSG00000086589 -0.00290799075062302 0.000515341563115962 8.02556981051738e-05 6.47673803830929e-05
ENSG00000086598 -0.00111899198087845 0.00126765142687932 0.393413642322625 0.0938472369304679
ENSG00000086619 0.00843116033096724 0.00171634013028222 0.000283822455997837 0.000181746881101172
ENSG00000086666 0.000368608935660403 0.00102298004685951 0.724388318721614 0.156234911039981
ENSG00000086712 -0.00413970286871277 0.00111534298450547 0.00261167330990912 0.00119928590704132
ENSG00000086730 -0.0228684098512535 0.00277206500861765 1.59489950669505e-06 3.09223049186348e-06
ENSG00000086758 0.0130855310555338 0.00125276720134352 1.08282098702556e-07 4.37217000060464e-07
ENSG00000086827 -0.00280217446096057 0.0022268778315279 0.230398886972117 0.059351026616253
ENSG00000086848 0.0115040796698223 0.00149472495675279 3.40644424930995e-06 5.54679301514408e-06
ENSG00000087008 0.00589906457862275 0.00260432021507031 0.0412400135153106 0.0132268691127693
ENSG00000087053 -0.00379259035811614 0.000764652766618756 0.000260825959016933 0.000169717040353839
ENSG00000087074 -0.00126940533891302 0.00159336682497851 0.439944006932121 0.103106229763474
ENSG00000087077 -0.00308630377311678 0.00194164991856741 0.13595622594228 0.0374730612584729
ENSG00000087085 -0.00257089657258399 0.00362240380977407 0.490412007591524 0.112877720088593
ENSG00000087086 -0.0196258985973529 0.00397018612567273 0.000268601546628862 0.000173608875351735
ENSG00000087087 0.00604226055928987 0.000655056061827324 4.55456461849427e-07 1.22486261104443e-06
ENSG00000087088 -0.0108882419204986 0.00189874040057674 6.88561069409946e-05 5.7545469207259e-05
ENSG00000087095 -0.00806519954073567 0.00143294686697899 8.22260723220292e-05 6.59811145942479e-05
ENSG00000087111 -0.00364462392643351 0.00112425600186108 0.00642878583045327 0.00260186983957611
ENSG00000087152 -0.0188707564483384 0.00140050724374582 5.14573832615562e-09 6.07101120223494e-08
ENSG00000087157 -0.00774754962423876 0.00139078447445753 9.06306330937272e-05 7.1400924668752e-05
ENSG00000087191 0.00387925578236487 0.000984076952909758 0.00168674395932186 0.000820017793589785
ENSG00000087206 0.00274056832498222 0.00142900490391714 0.0773683537553818 0.0229600561133501
ENSG00000087253 -0.0243044366750898 0.00393713828729574 3.3605837711102e-05 3.25639995065585e-05
ENSG00000087263 0.00833541854098872 0.00178876552080666 0.000446465125157525 0.000264988560017218
ENSG00000087266 -0.0183533364875512 0.00250236744436903 5.71120853108347e-06 8.23697587909906e-06
ENSG00000087269 0.0104721021883697 0.000986670940305581 8.9779282028471e-08 3.8798141025189e-07
ENSG00000087274 -0.00892042738823096 0.0016981799002934 0.000156067187842608 0.0001112486995912
ENSG00000087301 0.0086756841751956 0.00169327360284928 0.000195485748326569 0.000133372428616365
ENSG00000087302 -5.43283558250954e-06 0.0011801364662232 0.996396793907208 0.202240916509612
ENSG00000087303 0.000642382307216888 0.00211442625965064 0.7660811898661 0.163463379072443
ENSG00000087338 -0.000296949269183621 0.00181904683558967 0.872836414211513 0.181877958104847
ENSG00000087365 0.00377081180005833 0.00074557892179958 0.000219508600456345 0.00014678113102925
ENSG00000087460 0.00423232516508402 0.000809349691208031 0.000162599431442238 0.000114822142087381
ENSG00000087470 0.00581440639056835 0.00102690271077792 7.77071804009211e-05 6.31532088008209e-05
ENSG00000087502 0.00211822825082445 0.00199763731016614 0.308281675992866 0.0762543943934428
ENSG00000087589 -0.00850432244359012 0.00176428323556978 0.000334470533193439 0.000208816803747999
ENSG00000087903 -0.00210761472982853 0.00291645985187002 0.482686711149507 0.111408884311391
ENSG00000087995 0.0051157223659432 0.00369174080098475 0.189145276812314 0.0500221759939805
ENSG00000088038 0.0125359358540676 0.00124193113468202 1.61415286156067e-07 5.8727218124462e-07
ENSG00000088179 -0.00709081224191571 0.00133746244841975 0.000143447995487339 0.000103658750451084
ENSG00000088205 0.00348114650280417 0.00211451808141796 0.123648458285319 0.0345133675507456
ENSG00000088247 -0.00376802879172297 0.000739323546938454 0.000204965051955133 0.000138588780949002
ENSG00000088256 -0.00193307537283114 0.00489141554714237 0.699105451907601 0.151593034543697
ENSG00000088298 0.00157521385134805 0.00115805557627042 0.19688032039234 0.051786644470049
ENSG00000088356 -0.00120040783801133 0.0026971266733028 0.663590405851332 0.145509645877175
ENSG00000088387 -0.00459178554631773 0.00103250359745437 0.000657952662204163 0.00036658278008804
ENSG00000088448 0.00560481467970374 0.0015189650757241 0.00272201573031529 0.00123959988432128
ENSG00000088451 0.00613026346324377 0.00253091013360105 0.0307803584505324 0.0102050602868029
ENSG00000088682 -0.00105699014283939 0.00306163997299814 0.735438598385603 0.158195010014575
ENSG00000088727 0.0201372325858746 0.00178894547905709 4.48322983971004e-08 2.39604992668601e-07
ENSG00000088766 0.00529317521265079 0.0014370557103826 0.002756200252526 0.00125163242031489
ENSG00000088808 0.0229153700338615 0.00156103854105283 1.80140689607989e-09 3.33267755356238e-08
ENSG00000088812 -0.0253349675781612 0.00259425085411717 2.36698376998847e-07 7.7258143854623e-07
ENSG00000088826 0.0229467658311345 0.00325794061131317 8.75701123216626e-06 1.12959258408835e-05
ENSG00000088832 -0.0208450439778668 0.00456559912251145 0.000529783476059763 0.000304864051117738
ENSG00000088833 0.00432890379146499 0.00101820891199649 0.000944581387046636 0.000499713034078911
ENSG00000088854 -0.00943578707153171 0.00232026987991377 0.00133394642172023 0.000668525945109439
ENSG00000088881 0.012523828214919 0.00256033736055688 0.000294533625232153 0.00018735599141415
ENSG00000088882 0.0226375148974936 0.00185658277462547 1.7251796784622e-08 1.34885277907369e-07
ENSG00000088888 -0.0179344543260708 0.00233799204160446 3.5311982436993e-06 5.7166117834089e-06
ENSG00000088899 0.0231189754081918 0.00325196344302733 7.94164130895012e-06 1.04960617240086e-05
ENSG00000088930 -4.33052196214615e-05 0.000778825357633688 0.95650336543091 0.195969149965412
ENSG00000088970 -0.00378546326657609 0.00210788506007706 0.0957838731212159 0.0276251556694567
ENSG00000088986 0.0103120214676316 0.00197800339480894 0.00016716493372209 0.000117531407132487
ENSG00000088992 -0.0112135150919412 0.00351506272602514 0.0071012186882698 0.00283605219034662
ENSG00000089006 -0.00164551093764507 0.00101144893691852 0.127744770231572 0.0355051415472203
ENSG00000089009 0.00569153617998105 0.00119377685709713 0.000367564171150528 0.00022597792346166
ENSG00000089012 -0.00541464178631419 0.00172744031460217 0.00790418539051115 0.00312270522928382
ENSG00000089022 0.00845975886313382 0.00153692576572898 0.00010139760838629 7.80776930955476e-05
ENSG00000089041 -0.0239601169820018 0.00463146915859769 0.000179225506722857 0.00012477776451374
ENSG00000089048 0.0146215545148895 0.00169335364790908 9.60109641971861e-07 2.09154161757875e-06
ENSG00000089053 0.00635869624547608 0.0013827784839763 0.000499063663868864 0.000290148114011056
ENSG00000089057 0.00363200309501117 0.00111852687330078 0.0063632770690569 0.0025788092362706
ENSG00000089060 0.0155142043741403 0.000952019118161402 4.94565670899071e-10 1.70815186584635e-08
ENSG00000089063 -0.012845352123407 0.00223255139626384 6.66893416680443e-05 5.60444792893206e-05
ENSG00000089091 0.0115966202163961 0.00273746615007217 0.000971702238546146 0.000511797926050707
ENSG00000089094 -0.00293727745386789 0.00114161078808703 0.0231651473140468 0.00795960101968114
ENSG00000089123 0.00599074035792213 0.00153505185770163 0.00181710667869582 0.000874778280765124
ENSG00000089127 -0.00246391448902866 0.00346282131308369 0.489325429556194 0.112670512756821
ENSG00000089154 0.0245043499891665 0.00152520243567411 5.9002186636954e-10 1.7800341744483e-08
ENSG00000089157 0.00502259821949071 0.00143473233629559 0.00390863537018949 0.00169229031605111
ENSG00000089159 -0.000210642326909688 0.00131086407317581 0.874808005558826 0.18219460820929
ENSG00000089177 -0.00651547234050349 0.00394273100989775 0.122360968644987 0.0342171794198594
ENSG00000089195 -0.00446096248304088 0.00131538253642529 0.0048215221220642 0.00202736751861516
ENSG00000089220 -0.00341303713784213 0.00186463210773029 0.0902029166577364 0.0262376856595842
ENSG00000089234 0.00237183845156159 0.000839528710440365 0.0143216208966555 0.00524587664418298
ENSG00000089248 -0.0021441102700726 0.001070184378841 0.0664231081464132 0.0201167160443138
ENSG00000089280 0.0079132541822858 0.00113459893220635 9.70413436472606e-06 1.2224265401698e-05
ENSG00000089289 0.00275238626149307 0.00116375307102332 0.034248135039211 0.011231612212811
ENSG00000089327 -3.39197696764017e-05 0.00122832953912582 0.97838899397247 0.199669647509874
ENSG00000089335 -0.00315241409687305 0.00164714927373454 0.077911292870979 0.0230871868893859
ENSG00000089351 0.00754900825904868 0.00138528561844093 0.000111329995984159 8.41189256036527e-05
ENSG00000089486 -0.00472532510776064 0.00130392574873497 0.00308737600815134 0.0013805105863385
ENSG00000089597 0.00383488423716168 0.00111490628776259 0.00439460139806275 0.00187358717017827
ENSG00000089639 -0.00190864564008222 0.000866937577351863 0.0463614855237218 0.0146729523687885
ENSG00000089682 -0.010622099276637 0.00299177015972938 0.00355341951009648 0.00156119214333344
ENSG00000089693 -0.00421550996730916 0.000849451853987595 0.000259563585301169 0.000169032051638673
ENSG00000089723 0.00526546912862246 0.00312855546229058 0.116214906677824 0.0327217009936421
ENSG00000089737 0.00423121440330293 0.000987571300514975 0.000888493885341094 0.000473540523139439
ENSG00000089775 0.00875871773810802 0.00185940158665124 0.00040741950694483 0.0002454887805322
ENSG00000089818 0.00769074714876431 0.00117691766583583 1.89831141538185e-05 2.06535730226206e-05
ENSG00000089820 0.00368634187987756 0.00137174520430309 0.0186384817757788 0.00658766022437474
ENSG00000089876 -0.00148760251784928 0.00320380747869 0.650096171812807 0.143134638407826
ENSG00000089902 -0.0127515976094473 0.00199732099958097 2.40183972241154e-05 2.49318956115103e-05
ENSG00000089916 0.00381021310821613 0.00242616514855654 0.140318337412818 0.0385042423248222
ENSG00000090006 0.0146917964332829 0.00157275873631149 3.94274496154029e-07 1.10754844531104e-06
ENSG00000090013 -0.00290536818943663 0.00365000636896262 0.440331666706743 0.103177086987885
ENSG00000090020 0.00654530599784821 0.00142438704921275 0.000502084440211376 0.000291584596770282
ENSG00000090054 0.00645186752157029 0.00114459849074778 8.10745715186182e-05 6.5297496039881e-05
ENSG00000090060 0.00486796256973413 0.000734858111785103 1.65203928921679e-05 1.85671524132083e-05
ENSG00000090061 0.00202992436867535 0.000616308489362447 0.0058180106016802 0.00238097165496891
ENSG00000090097 -0.00757330836342698 0.00186022460367396 0.00132272191897994 0.000663450525074379
ENSG00000090104 -0.00840207435862942 0.00113142095060553 5.00256815152705e-06 7.41516926806393e-06
ENSG00000090238 -0.0014653141636919 0.00121783682667268 0.250349529648996 0.0637905355229915
ENSG00000090263 0.00556013823885885 0.00187766582798353 0.0110319095266574 0.00417231741441718
ENSG00000090266 0.008936966267222 0.0015889700205687 8.27841460328018e-05 6.63210293180775e-05
ENSG00000090273 0.0184592017701017 0.00104552264844482 1.82035237180708e-10 1.1289067109866e-08
ENSG00000090316 0.00721121850824233 0.000627414736524541 3.4991325760988e-08 2.06841164819969e-07
ENSG00000090339 -0.00128587227298794 0.00300347544412485 0.675565507485092 0.147520276712073
ENSG00000090372 -0.00227027723851882 0.000870585628504609 0.0216843384841362 0.00751161864368807
ENSG00000090376 -0.00499667228988539 0.00285720458318457 0.103882166341487 0.0296671660714573
ENSG00000090382 -0.037839281517528 0.00716778178294276 0.000149162359731382 0.00010692016612348
ENSG00000090432 -0.0148460863458131 0.00145118713630699 1.38063806767413e-07 5.26693287840286e-07
ENSG00000090470 -0.00262427031010492 0.000921898060956728 0.0137463984928652 0.00505969875013682
ENSG00000090487 -0.0144278337648974 0.00267414004511488 0.00012211733084945 9.05997294960176e-05
ENSG00000090520 0.00422484373875195 0.00120160583123313 0.00379582021731185 0.00165119376814492
ENSG00000090554 0.00714139408147183 0.00262549166896622 0.0175121859184193 0.00625167669359307
ENSG00000090565 -0.00167403379775221 0.00106686695175556 0.140633059515774 0.0385818493930321
ENSG00000090581 0.00253918539157798 0.00120437867817425 0.0549781969392556 0.0170892213541667
ENSG00000090615 0.000703222567842816 0.00172610803078193 0.690340691088034 0.150204219418922
ENSG00000090621 0.00532603067989207 0.000328272210558897 5.22421284903463e-10 1.75491289193729e-08
ENSG00000090661 0.00221233460941419 0.00153574425616644 0.173356878539678 0.0462683719785359
ENSG00000090674 -0.00311404978372477 0.00158890411744506 0.071804864613737 0.0215122637074351
ENSG00000090686 0.00182147173960191 0.00056442036177262 0.00661272030571528 0.00266916577255089
ENSG00000090776 0.0100320964537079 0.00194018482197472 0.000180051988475875 0.000125108056865673
ENSG00000090857 0.00896282995955335 0.00378791931138463 0.0341799922455826 0.0112107850167729
ENSG00000090861 0.0221478701359835 0.00169498545622595 7.47662733177255e-09 7.72129913638484e-08
ENSG00000090863 0.00256939567178932 0.0012411140465994 0.0589048476978614 0.0181334313091974
ENSG00000090905 0.0128555083366429 0.0016140192902613 2.34636191837101e-06 4.20366821305747e-06
ENSG00000090924 0.00679897685176841 0.00123839950670941 0.00010387455217629 7.9529222445611e-05
ENSG00000090971 -0.0137640342862478 0.00355080332304506 0.00190989189887725 0.000914169412906346
ENSG00000090975 -0.0065704599710796 0.00206985063483427 0.00732009368033642 0.00291528189680684
ENSG00000090989 0.0108984889293704 0.00167702903397409 2.00767846034305e-05 2.16777068572069e-05
ENSG00000091009 -0.00370804558829897 0.00128377277073601 0.0126873220307893 0.00471146623388229
ENSG00000091039 0.00916296346224555 0.00292488597994382 0.00793054338773207 0.00313158389029157
ENSG00000091073 0.00410600110960576 0.00218054556669704 0.0822656150472453 0.0241907670973024
ENSG00000091129 -0.00604610405281218 0.00238975182200101 0.0251242893624444 0.00854535886603275
ENSG00000091140 0.0020086077731779 0.00129069326878663 0.143656364778793 0.0393040774942721
ENSG00000091157 -0.00707803605389883 0.00201624960912179 0.00383606741677732 0.00166510766930935
ENSG00000091164 0.00252177307382277 0.00128552615314388 0.0715759614033661 0.0214516574462061
ENSG00000091317 -0.0158901147281474 0.00113948565272354 3.38283424143898e-09 4.75685013165826e-08
ENSG00000091409 -0.0045088963038067 0.00127448960659189 0.00364046268121147 0.00159162814340616
ENSG00000091436 -0.00515435631227217 0.00320545332193725 0.131841173546759 0.0364593385144202
ENSG00000091483 0.00339373190845569 0.000869769593627801 0.00181970679867895 0.000875765265122686
ENSG00000091490 -0.015417947017439 0.00211599998664081 6.12395912475982e-06 8.66677293428272e-06
ENSG00000091527 -0.00536451235279267 0.00073118744093251 5.69199965976752e-06 8.21896728758406e-06
ENSG00000091542 -0.0117213273129432 0.00117955082585557 1.93579040644505e-07 6.65047816483279e-07
ENSG00000091592 0.010637114637727 0.00116805314473178 5.26831890190842e-07 1.35842734488129e-06
ENSG00000091640 0.0020791577601915 0.00141584241492906 0.165747483664953 0.0444828862591549
ENSG00000091732 0.0131828020243154 0.000973260641573783 4.8274056698588e-09 5.94972859745348e-08
ENSG00000091947 -0.00984658331699818 0.00242135542157453 0.00133424211058088 0.000668535605834366
ENSG00000091972 0.0256535780949544 0.00288351832453001 6.86141394151527e-07 1.63539703451549e-06
ENSG00000092010 -0.0078185139709899 0.00157077508773142 0.000252820694873449 0.000165464786473744
ENSG00000092020 0.00663098036504644 0.00118392988254515 8.61315589852093e-05 6.84810319483358e-05
ENSG00000092036 -0.00901174454194881 0.00234903567205935 0.00206013381866488 0.000976038351742215
ENSG00000092094 0.00823394154085033 0.00126038268935253 1.90351969147493e-05 2.07009267573428e-05
ENSG00000092096 0.0220651313431881 0.00181912225495224 1.83702506843074e-08 1.41000275968287e-07
ENSG00000092098 -0.00167639306829198 0.00110880586718767 0.154484657364574 0.0418502802131979
ENSG00000092108 0.0149788949647088 0.00147640320393752 1.52115522634117e-07 5.59983669608964e-07
ENSG00000092140 0.00486463220901596 0.00231248400947336 0.0554450762968947 0.0172100146252
ENSG00000092148 0.000301695168597751 0.00100559209416276 0.768907394949952 0.163892915393458
ENSG00000092199 0.00593970623425584 0.00128426375886608 0.000475610104347731 0.000278946930102878
ENSG00000092201 0.00560924974777453 0.00189478836796291 0.0110497342630914 0.00417781325204027
ENSG00000092203 -0.00387011863769974 0.00101498032959667 0.0021535140353065 0.0010131349572787
ENSG00000092208 0.0110492998184754 0.00137896041617737 2.19743013164523e-06 3.97810108997052e-06
ENSG00000092330 0.00537326064893453 0.00129807046611934 0.00116401274288585 0.000595037142029784
ENSG00000092439 0.00705361852554418 0.00157125536018009 0.000609260855296045 0.000343249240668314
ENSG00000092531 -0.00474833333805098 0.00179311039304166 0.0200842612788015 0.0070319982840912
ENSG00000092820 0.000286379520890173 0.000805014155318833 0.727737953423774 0.156771016513348
ENSG00000092841 -0.000643572027668332 0.000821767259344328 0.447568532753036 0.104518403305288
ENSG00000092847 -0.0106980531221473 0.000944233469442686 4.15017865171343e-08 2.29695534903274e-07
ENSG00000092871 -0.00329589410496858 0.00126936855588886 0.0221533006480242 0.00765373448794346
ENSG00000092929 -0.00704384003549727 0.00151414370337984 0.000452852734068165 0.000267794025675067
ENSG00000092931 0.00909068464970861 0.00124784025027112 6.1349320022766e-06 8.67722464251458e-06
ENSG00000092978 0.00364089021280269 0.00176051861951012 0.059134789061248 0.0181872377878617
ENSG00000093000 0.00818018511146768 0.00167956487507359 0.000305798530710462 0.000193451393387428
ENSG00000093072 -0.0410981669410064 0.00382398904016445 7.74755381867683e-08 3.54222486709674e-07
ENSG00000093144 0.00600662466213109 0.00150133630186521 0.00150965496299404 0.000745158769530866
ENSG00000093167 -0.000642784043959395 0.00133836878607013 0.63901318580983 0.140979283448554
ENSG00000093183 0.00999282653212213 0.0012457074917583 2.1704723953078e-06 3.93518935704235e-06
ENSG00000094631 0.00888295823930381 0.0012091970912135 5.61459280714328e-06 8.12660241492523e-06
ENSG00000094841 -0.00390422263979911 0.00104224538128862 0.00244615691094472 0.00113165990951201
ENSG00000094880 0.0105303723384725 0.00206536578922899 0.000204261350800955 0.000138267586202398
ENSG00000094914 -0.00817646636883593 0.00143431350367443 7.28552153997274e-05 6.00166559069418e-05
ENSG00000094916 0.0152566078126238 0.0028675556837882 0.000138887835641041 0.000100824541743971
ENSG00000094975 -0.00468208667373613 0.00183100753515422 0.0238693228837525 0.00817137479981105
ENSG00000095002 0.00465507586794072 0.00211042791850481 0.0460089498616193 0.0145728199406686
ENSG00000095015 -0.0126949471876073 0.00103191580561627 1.54969151179556e-08 1.25126380209771e-07
ENSG00000095059 -0.000530271880519866 0.00105202372804629 0.622660517817092 0.138049101565086
ENSG00000095066 0.007845927514199 0.00234263439674357 0.00522884558567078 0.00216848039095135
ENSG00000095139 0.00596905781296304 0.00200979604408311 0.0108472015355814 0.00411403981158313
ENSG00000095209 0.0176144302114082 0.0016743293483575 9.95773220782151e-08 4.13103700897373e-07
ENSG00000095261 0.00437113411077204 0.00106630600167468 0.00125473060554929 0.000634346456683573
ENSG00000095303 -0.00369065442415999 0.00396571512328451 0.369000258950546 0.0888649306022338
ENSG00000095319 0.0161731136061358 0.00111420610832381 2.06875348581987e-09 3.54859820127786e-08
ENSG00000095321 -0.00996411823803458 0.00206351899185756 0.000329460967850202 0.000206098682755664
ENSG00000095370 -0.0171885539361194 0.00265376797911681 2.07671257292655e-05 2.2273939917823e-05
ENSG00000095380 0.0180001156666712 0.000904453087410015 4.04201176419934e-11 4.88804027201896e-09
ENSG00000095383 0.0176783609803628 0.00205324029062185 9.91378646160248e-07 2.13704615060299e-06
ENSG00000095397 0.0136165040266551 0.00336613976148983 0.00138899999544342 0.000692662160990365
ENSG00000095485 0.00826960696445302 0.0015909676617107 0.000171732746653254 0.000120218764979456
ENSG00000095564 0.00805689743987011 0.00124090341201435 2.02631243131178e-05 2.18496423763384e-05
ENSG00000095574 -0.00311194560563775 0.000740022982016341 0.00102953385434852 0.000535264109348424
ENSG00000095585 0.00228087667703887 0.00406359926503332 0.58414316876227 0.130998508392205
ENSG00000095739 0.0156051264905214 0.00255818581348812 3.77992323130802e-05 3.56420609034166e-05
ENSG00000095787 -5.31698040924962e-05 0.000841864399368405 0.950602095508092 0.195007879593424
ENSG00000095794 0.00410489180450136 0.00172285149844996 0.0331455298485863 0.0108980913291608
ENSG00000095906 0.00310199611121261 0.00146712110464237 0.0543772113380731 0.0169241638194978
ENSG00000095951 0.00802723481464855 0.00250205874560274 0.00685777707754468 0.00275520596601649
ENSG00000096060 -0.00875778359961639 0.00189874663588447 0.00048660536717778 0.000284209677716296
ENSG00000096063 0.0013222371876483 0.00124365235590752 0.30704765873389 0.0759957892543609
ENSG00000096070 -0.0025591570382104 0.00109674461834264 0.0363314416364195 0.0118186767913555
ENSG00000096080 -0.00635442533016401 0.00228524475438473 0.015597168403382 0.00566420195984993
ENSG00000096093 -0.00118675840338332 0.00159904369587093 0.471183294035663 0.10922493872028
ENSG00000096384 0.0040201770855455 0.00113134628139691 0.00353302443142634 0.00155336027160121
ENSG00000096401 -0.00495915266101149 0.00102486445862652 0.000323542033930471 0.000202884220309043
ENSG00000096433 0.0136042601520564 0.00140225243479187 2.55375997548508e-07 8.09510965403804e-07
ENSG00000096654 -0.010787861067869 0.00193511674100636 8.99973830771171e-05 7.10533769175956e-05
ENSG00000096717 -0.00291969658447827 0.00161559136334746 0.0939186128261061 0.0271454593905706
ENSG00000096746 0.0079416329419401 0.000723435989341676 6.03403270359835e-08 2.9783708827115e-07
ENSG00000096872 0.0122288943516486 0.00256424693709017 0.000366687683304392 0.000225553728896529
ENSG00000096968 -0.0222436459561447 0.00222718324102132 1.8258714414869e-07 6.38162527683812e-07
ENSG00000096996 -0.00817351813812499 0.0017322742879807 0.00040167605932615 0.000242571975509063
ENSG00000097007 -0.000716558696823803 0.00239029672315253 0.769085875603088 0.163916512813495
ENSG00000097021 -0.000788013192279854 0.00243270330592256 0.75114730348606 0.160986977604627
ENSG00000097033 -0.0106974642344273 0.000653364286478507 4.6648137600122e-10 1.70815186584635e-08
ENSG00000099139 -0.00322133323269281 0.00193314160390924 0.11953747896775 0.0335790294017421
ENSG00000099194 0.0177915848625302 0.00382052476488197 0.000448920679378073 0.000266054258410907
ENSG00000099203 0.0114345251813574 0.000943218915463741 1.84921041320258e-08 1.41000275968287e-07
ENSG00000099204 0.0311403455461241 0.00385712307387683 2.02291484106367e-06 3.71500175675757e-06
ENSG00000099246 -0.00034911862600174 0.00119854748857426 0.775429233572512 0.164963210858112
ENSG00000099251 0.0162002740435666 0.00330715875895611 0.000290848044798035 0.000185509014295922
ENSG00000099290 0.00114351433584153 0.00348144650711935 0.747794887363506 0.160396402078538
ENSG00000099308 -0.0193139047445771 0.00235441623404531 1.6972227728177e-06 3.23837825437532e-06
ENSG00000099326 0.00323565679905522 0.00210007847607497 0.147364212704608 0.0401778457227315
ENSG00000099330 0.00239751296447682 0.00213349012127392 0.281441979945805 0.0706047618285981
ENSG00000099331 0.0112532362117519 0.00162852464415532 1.06889431018382e-05 1.31497788682534e-05
ENSG00000099341 -0.000170325724098783 0.000844543340564861 0.843290122856838 0.176918431901562
ENSG00000099364 -0.0104129481412224 0.00221870362208717 0.000420304529391008 0.00025212200057777
ENSG00000099381 -0.0087993808416337 0.000838310411812683 1.02247397074004e-07 4.20573720811746e-07
ENSG00000099385 -0.0137073515963993 0.00226021111827266 4.00292123511699e-05 3.72796900454639e-05
ENSG00000099622 0.00963431337881853 0.00143634455261133 1.45376513596528e-05 1.67833024096482e-05
ENSG00000099624 -0.00224044900914637 0.00174318971718291 0.221128160206178 0.0572923884893968
ENSG00000099725 0.00339437498799065 0.0013121204373401 0.0225579530259394 0.00777970352530922
ENSG00000099769 0.0248267353251779 0.00286156937436005 9.10197743919883e-07 2.00676410849616e-06
ENSG00000099783 -0.00332736288650077 0.000498985970903753 1.54406276247024e-05 1.76238663425121e-05
ENSG00000099785 -0.00460011693555544 0.0034968381811326 0.211068828297382 0.0550339338041733
ENSG00000099795 -0.0104039487416962 0.00217030580533745 0.000350737546116265 0.000217123107365037
ENSG00000099797 0.020021996000161 0.00124561514139827 5.8652652123834e-10 1.7800341744483e-08
ENSG00000099800 -0.00416127408274208 0.00395036875705452 0.311348841025533 0.0769265264603954
ENSG00000099804 -0.00509697665499851 0.00169428510583224 0.0100760883829751 0.00385848703029489
ENSG00000099814 0.0206436566383648 0.0029176168859969 8.34824832945392e-06 1.08920944402532e-05
ENSG00000099817 -0.00748937777972298 0.00139989151352691 0.000132000459802044 9.6686440695883e-05
ENSG00000099821 0.00245401395029911 0.00155564269285548 0.138696749795001 0.0381111556007938
ENSG00000099840 0.0112204475677143 0.00200854265603309 8.82564518661165e-05 6.98947617472831e-05
ENSG00000099849 -0.00290494871068682 0.00206728665619541 0.183406649794899 0.0486713341986048
ENSG00000099860 0.0100112819113169 0.00210653559347405 0.000377738558413104 0.000231175380155804
ENSG00000099875 -0.00521312015464573 0.00205960072055108 0.0250712661026409 0.00852972343652349
ENSG00000099889 -0.00675926779764155 0.00253842400917156 0.0195309040067911 0.00686495959528282
ENSG00000099899 -0.00615090201853662 0.00165584333541493 0.00259644879727425 0.00119342770792695
ENSG00000099901 0.00475619438875638 0.00134001904224394 0.00356085375746698 0.00156360627271732
ENSG00000099904 -0.0144392088857829 0.00196410108185355 5.57087144959146e-06 8.08266790231236e-06
ENSG00000099910 0.000447630933942242 0.00163588565256515 0.788666534274107 0.167367088873055
ENSG00000099917 0.0076827925836766 0.0006385871147816 2.02622378492204e-08 1.48504860099992e-07
ENSG00000099940 -0.00482386553430774 0.00167300567141004 0.0128107227769812 0.0047542868919749
ENSG00000099942 -0.0073337639323554 0.00157095143007541 0.000439659312201533 0.000261719843340021
ENSG00000099949 0.000448197779020674 0.00143768075054741 0.760173548088051 0.162503895684117
ENSG00000099956 -0.00384408226503276 0.0013439090064161 0.0133880101082618 0.0049466049579169
ENSG00000099958 -0.00957704964131093 0.0048037451004749 0.0676027827994202 0.0204075481946418
ENSG00000099968 -0.0119743494459025 0.00209629870449771 7.14665058780529e-05 5.91820624086407e-05
ENSG00000099985 -0.00989035104582451 0.00164413910895781 4.33510076712584e-05 3.95957354489456e-05
ENSG00000099991 0.00575654129801655 0.00138334965518102 0.00111737300494045 0.000574138327361156
ENSG00000099992 -0.00263260113910596 0.00175025738505626 0.156451804946166 0.0422459617489387
ENSG00000099995 0.00272355563032172 0.000946956660976661 0.0129898694679451 0.00481199664864952
ENSG00000099999 -0.00317508498433693 0.00242688207071873 0.213432172976984 0.0555782511691759
ENSG00000100003 0.0189735483003313 0.00368859715659824 0.000188693017657025 0.000129726049435135
ENSG00000100023 0.0080543108878995 0.00168089092071854 0.000352048255627015 0.000217862112773897
ENSG00000100028 0.00110061622588326 0.00133027577906582 0.422961154527978 0.0998030503882222
ENSG00000100029 0.0162865693141207 0.000867673280119241 8.44549097199264e-11 7.29514735242062e-09
ENSG00000100030 -0.00282845012943615 0.000593589816571079 0.000369339393647138 0.000226838683383279
ENSG00000100031 0.000595789213906858 0.00152029946657733 0.701488750401877 0.152055296185546
ENSG00000100034 -0.0290646580345902 0.00335946449301964 9.39311378823169e-07 2.05595925340197e-06
ENSG00000100036 -0.0250413660200025 0.00442390150011202 7.79171631469134e-05 6.3302592322304e-05
ENSG00000100038 0.0119869681011193 0.00111609631426923 7.81041133820754e-08 3.55751371866485e-07
ENSG00000100055 -0.0155913078935432 0.00205082659920629 3.88947302206657e-06 6.10457343738009e-06
ENSG00000100056 0.0131197364095946 0.00106203658690558 1.47427822849949e-08 1.22955695868795e-07
ENSG00000100058 0.00175078620599798 0.00171732956814557 0.326572816411275 0.0800744871650113
ENSG00000100060 -0.0223486109899193 0.00191155238360484 2.85471468279457e-08 1.80745104697588e-07
ENSG00000100068 0.00418426261161608 0.0015022294443421 0.0154564898052922 0.00561564328195249
ENSG00000100075 -0.00555175593070389 0.00170224998679403 0.00619063301217808 0.00251727867823878
ENSG00000100077 -0.0297935706933651 0.00374554557871995 2.38045078270197e-06 4.23961709334957e-06
ENSG00000100079 -0.0156401267705512 0.00599392100097718 0.0216196952657085 0.00749244507069647
ENSG00000100083 0.000895317254846288 0.00111932615043696 0.438157642940114 0.102765647121074
ENSG00000100084 0.0066553892416003 0.00175656016803876 0.00225448137686991 0.00105529866431175
ENSG00000100092 -0.0163577277980347 0.0028168405652809 6.10286140907147e-05 5.23201721725147e-05
ENSG00000100097 -0.0146726116687347 0.00280267864307875 0.000160937724023996 0.000113848143300244
ENSG00000100099 0.011369618123649 0.00129023637095796 7.64147428954815e-07 1.76530937158735e-06
ENSG00000100100 0.00123521105179649 0.00152899039570027 0.433705128252956 0.101861218660376
ENSG00000100104 0.00248554204860697 0.00229211591328406 0.297894511652339 0.0740333837370506
ENSG00000100105 -0.0106758552064406 0.00101339192325756 9.79838285055551e-08 4.08286601901096e-07
ENSG00000100109 0.00704064823917471 0.00148633454955318 0.000388472389848751 0.000236627420777442
ENSG00000100124 0.0206717162160546 0.00184326100114825 4.68523191111006e-08 2.48504036678158e-07
ENSG00000100129 0.00107737720808705 0.00091915951726959 0.262176943707781 0.0663979114284951
ENSG00000100138 0.00124138086610392 0.00119816453331457 0.319058891832565 0.0784787380886849
ENSG00000100139 -0.0138547804249823 0.00118891599473811 2.96805071449797e-08 1.82197449580679e-07
ENSG00000100142 -0.00512963566775848 0.00172451786844817 0.0107527164321286 0.00408211128991335
ENSG00000100147 -0.00389948311578527 0.00236993728308971 0.123838254679301 0.034554381023818
ENSG00000100150 0.00435902054584277 0.00140885224527437 0.00854451699853068 0.00334454097286592
ENSG00000100151 0.00853645377235179 0.00151687529166897 8.23289583030083e-05 6.60000870018731e-05
ENSG00000100181 0.00614660424092926 0.00433820328656792 0.180042002344461 0.0478641362607848
ENSG00000100201 -0.00306194687070747 0.00187755507347516 0.126906257814799 0.035288307761139
ENSG00000100207 -0.00383733007712774 0.00156739748350255 0.0293109848396294 0.00978361330474341
ENSG00000100209 0.00399966726961225 0.00318831633373362 0.231755491624632 0.0596306273090948
ENSG00000100211 0.0125349421029609 0.0039102434240279 0.00689197553582433 0.00276802605553086
ENSG00000100216 -0.00767091720820787 0.00186761863277836 0.00123606540740214 0.000626350193415976
ENSG00000100219 0.0087605156142281 0.00242451549203092 0.00315066832103125 0.00140413887221182
ENSG00000100220 0.00817495730415051 0.00138981919545611 5.39310878078059e-05 4.7466766683639e-05
ENSG00000100221 4.31035343243512e-05 0.00180570788202772 0.981318256825302 0.200004664187355
ENSG00000100225 0.00178785630777013 0.000988632986623589 0.0937211156743881 0.0270980913455266
ENSG00000100226 -0.000355885362266226 0.00136473976853354 0.798353846631799 0.169066860647598
ENSG00000100227 -0.00414409837621616 0.000582059026989692 7.81950193482387e-06 1.03971327776376e-05
ENSG00000100239 -0.000298233864187842 0.000947209883842121 0.757868258529512 0.162054059058644
ENSG00000100241 0.00937399125292607 0.00121059989072371 3.19006138069634e-06 5.3069033330302e-06
ENSG00000100242 -0.010997449076358 0.0012564539210764 8.24416100415677e-07 1.86176212843401e-06
ENSG00000100243 0.00721278456817827 0.000717058523406047 1.68075109420655e-07 6.05715544177971e-07
ENSG00000100246 -0.00271101514070429 0.00302828210670007 0.386938920240006 0.0924668766773602
ENSG00000100258 0.00725440473648849 0.00128342209532748 7.89798304138485e-05 6.39083315600478e-05
ENSG00000100263 0.00133999975163604 0.00164240403660855 0.429266777797165 0.100985522566852
ENSG00000100266 -0.00590446334577675 0.00137835592343357 0.000889754802291474 0.000474108078840638
ENSG00000100280 -0.00959049789647868 0.0013236628886047 6.50080923164374e-06 9.07268968413978e-06
ENSG00000100281 0.0104278200077772 0.00193951555095839 0.000126119302850951 9.31414202537368e-05
ENSG00000100284 0.000885376568493427 0.00108026413664158 0.427219657022969 0.100611582794717
ENSG00000100290 0.00475888801700183 0.00352594795723562 0.200154696609205 0.0524880906048052
ENSG00000100292 0.000418080405619171 0.00434353193788043 0.924787216309914 0.190845271401147
ENSG00000100294 0.000685851770520786 0.00278442252862809 0.809283085831253 0.170947272058284
ENSG00000100296 0.00462730803597875 0.00177085713458499 0.0214682995335382 0.00744958475972704
ENSG00000100297 0.017437046697055 0.00193806721429865 6.04323586258986e-07 1.50218666464887e-06
ENSG00000100299 -0.0099810940391688 0.00159620225970712 2.95747119649563e-05 2.93998837060771e-05
ENSG00000100300 -0.0259214861127074 0.00437802272241829 5.0602073317273e-05 4.5144618964829e-05
ENSG00000100302 0.0348913171734368 0.00569279739975913 3.60747268223903e-05 3.44914399680839e-05
ENSG00000100304 -0.00161807792891428 0.00194947357092282 0.421515538171956 0.0995396283349488
ENSG00000100307 -0.0035677196591982 0.00186212019607062 0.077624755395226 0.0230135566103029
ENSG00000100316 0.0022019836931251 0.000987998880551157 0.0441039966241124 0.0140448584274572
ENSG00000100319 -0.00142122055254917 0.00234687360865834 0.555219109800757 0.125407422181426
ENSG00000100324 -0.00302114925419126 0.00144194669613624 0.0563020552860829 0.0174491463830091
ENSG00000100325 0.0121009480431677 0.000593132094632448 2.9548332089275e-11 4.20388907217043e-09
ENSG00000100330 0.00115097787618094 0.000981300097532553 0.261875591753316 0.0663547114333682
ENSG00000100335 -0.0130219460158471 0.00222703055152141 5.71142862514814e-05 4.95797617423514e-05
ENSG00000100342 -0.00172302862333884 0.00228221684700987 0.463719860142276 0.10776986516074
ENSG00000100345 -0.00669652812669643 0.00107140135472854 2.97057705401339e-05 2.94938003388306e-05
ENSG00000100346 0.00528423949524967 0.00192513639571588 0.0167008884556445 0.00600819005335188
ENSG00000100347 0.00831699877708907 0.00157398270858068 0.000147886608300108 0.00010623140616445
ENSG00000100348 -0.00141126939209432 0.00133992000099713 0.311410508336751 0.0769339036936956
ENSG00000100351 0.00465851615672664 0.00258725854437487 0.0950065332875317 0.027440227810948
ENSG00000100353 0.006681187591198 0.000715097542490153 3.93491282117407e-07 1.10754844531104e-06
ENSG00000100354 0.0126807410361848 0.00243744264500586 0.00017035479454254 0.000119496256920454
ENSG00000100359 0.000480365013201271 0.00155390474197839 0.762118231340693 0.162818878260924
ENSG00000100364 -0.00702478985259836 0.00336104635814097 0.0568279758209086 0.0175850996676601
ENSG00000100365 -0.0100617323687233 0.00250041337081065 0.00144523114821063 0.000718048767946565
ENSG00000100368 -0.00930685255223503 0.00180637098518985 0.000185944626237351 0.000128274082778751
ENSG00000100372 0.00632832382154109 0.0020726385017065 0.00924165496535997 0.00357804206574702
ENSG00000100376 5.12155476556478e-05 0.00166665399634593 0.975951987207329 0.199329048562011
ENSG00000100379 -0.006636822587052 0.00120075669002859 9.75405111290505e-05 7.55163863440295e-05
ENSG00000100380 0.00398759328081109 0.00146644021048196 0.0175385456867725 0.00625649471964734
ENSG00000100385 -0.0108002762092263 0.00332298294445098 0.00632610176772473 0.00256675401547709
ENSG00000100387 0.00878780123189911 0.00169785539403297 0.000178447763787034 0.000124272067726935
ENSG00000100393 -0.00516820326199065 0.00189778813882246 0.0174037117298204 0.00621756608953154
ENSG00000100395 0.0143705900078915 0.00133251789385712 7.43963829073557e-08 3.44046647240191e-07
ENSG00000100401 0.0237329268274252 0.00175584734299008 4.95290994837559e-09 5.94972859745348e-08
ENSG00000100403 0.00155023907866037 0.000886072218266674 0.103745730918902 0.0296352007031091
ENSG00000100410 -0.00659124900509838 0.000918537190038393 7.19911304102727e-06 9.75456642198669e-06
ENSG00000100412 0.0106032231858195 0.00116530161304712 5.31836448321553e-07 1.36841378890046e-06
ENSG00000100413 -0.00206495225611616 0.00186010739149114 0.287057606987839 0.0718276452637692
ENSG00000100416 0.00772832736143066 0.00161510374125838 0.000356278939686172 0.00022004660167302
ENSG00000100417 0.00227031010906578 0.00149891838563129 0.153795402312633 0.0417009257159475
ENSG00000100418 -0.00698658844234742 0.00129995864789867 0.000126561037022271 9.3321425231347e-05
ENSG00000100422 -0.00339127555195632 0.00095223465398844 0.00347970832471614 0.00153363744398982
ENSG00000100425 0.00839282117594248 0.000639828836045765 7.13388117257364e-09 7.60093837979294e-08
ENSG00000100426 -0.0086802389102908 0.00165840816721513 0.000161253981304832 0.00011400691832832
ENSG00000100427 -0.00710121116698957 0.00511484878766291 0.188361507815519 0.0498222272961426
ENSG00000100439 -0.00898474367662249 0.00148622459128831 4.13004876874779e-05 3.81842828260047e-05
ENSG00000100441 0.00889001960410467 0.00240434409071586 0.00268289272053285 0.00122616995238256
ENSG00000100442 0.00456729581199187 0.00177168369488707 0.0229459795394311 0.00789371250923825
ENSG00000100450 -0.0193747361359086 0.00380449653588445 0.000206408629578765 0.00013933398487618
ENSG00000100453 -0.0144824868996097 0.00399501107371388 0.00308017874998694 0.00137831162750765
ENSG00000100461 0.0165250997732415 0.00230141210319034 7.15052947043963e-06 9.70737661841215e-06
ENSG00000100462 0.00986137652097266 0.00147448821190299 1.49793382086618e-05 1.71702796719366e-05
ENSG00000100483 0.00231046778532249 0.000886813755204958 0.0217833491737634 0.00754159610086879
ENSG00000100485 0.00236352712275488 0.00129254089668714 0.0904891425127966 0.0263051234534238
ENSG00000100490 0.0058927395687948 0.00189802604996963 0.00837122030752321 0.0032833823457952
ENSG00000100503 -0.0109449476199198 0.000798933655058112 4.20349610528482e-09 5.52575485236468e-08
ENSG00000100504 -0.023265454325682 0.00477714354867215 0.000305939888346896 0.000193451393387428
ENSG00000100519 0.00557082568453535 0.000906254632596916 3.50412774717016e-05 3.36582399790685e-05
ENSG00000100522 -0.00401892938018139 0.0046407425310851 0.402185020926239 0.0956565783623008
ENSG00000100523 -0.0027356637832181 0.00129627225659359 0.0547674609277288 0.0170302830474778
ENSG00000100528 -0.00780567819471623 0.0011805121324613 1.6835664378835e-05 1.88252580398944e-05
ENSG00000100532 -0.0118467737333921 0.00173379149953608 1.20105932023399e-05 1.44594481672101e-05
ENSG00000100554 0.0065793038358858 0.00148948404758959 0.000695334025396811 0.000384905376324205
ENSG00000100564 0.00583507763094639 0.00151837646816198 0.00203446026032563 0.000965198365470175
ENSG00000100567 0.00302154957501178 0.000882400840244953 0.00452658875381653 0.00192038009996811
ENSG00000100568 -0.00388314223032431 0.000946666340455083 0.0012486618549439 0.000631674432571168
ENSG00000100575 0.0043477480759608 0.0017529940732474 0.0276004499666928 0.00928312228648785
ENSG00000100578 0.00179409899184902 0.00153277668576587 0.262814269327497 0.0665320495273695
ENSG00000100580 -0.0070813730960389 0.00129294396035079 0.000106232018874632 8.07970515751297e-05
ENSG00000100591 0.00995774634394529 0.00148496395476163 1.45779402947394e-05 1.68217853402787e-05
ENSG00000100596 -0.00908608069070668 0.00133597258537738 1.26037302521182e-05 1.5001773149262e-05
ENSG00000100599 -0.0212873116650615 0.00126105596653012 3.1891355710184e-10 1.42838874536545e-08
ENSG00000100600 -0.00898735955008782 0.00291843481338686 0.0087864931803312 0.0034242936687979
ENSG00000100601 0.0138152993106678 0.0013169111124432 1.02921132951826e-07 4.21196035952246e-07
ENSG00000100603 -0.000364924192344502 0.00102704594992324 0.728052711129275 0.156809174762105
ENSG00000100605 -0.00958046479487721 0.00173922359511575 0.000100688457125318 7.75563274954848e-05
ENSG00000100612 -0.014250763530182 0.00231337855546897 3.43130316747206e-05 3.31165603393134e-05
ENSG00000100614 -0.00443702567276044 0.000770368828048647 6.60330978839736e-05 5.56089166674538e-05
ENSG00000100628 0.0092909912703796 0.0021137527647181 0.000723639856101669 0.000397955445107497
ENSG00000100632 -0.00209417630793876 0.00120741636899869 0.106473455306806 0.0303105657248377
ENSG00000100644 -0.00941323894587105 0.00279001256751844 0.00498620212289529 0.00208537366511115
ENSG00000100647 -0.00931137420298662 0.00174044111240068 0.000131991822329232 9.6686440695883e-05
ENSG00000100650 -0.00107847539897418 0.000743881548736985 0.170810059432266 0.0456844194967064
ENSG00000100664 -0.00119143677350581 0.000918831642680234 0.217283304615097 0.0564412166575318
ENSG00000100697 -0.00079547351088787 0.00150863579831843 0.606880947592369 0.135145281620179
ENSG00000100722 0.0096751563599452 0.00128812447581872 4.42940035493863e-06 6.74623764725795e-06
ENSG00000100726 -0.00345805487190781 0.00212936605091079 0.128366751812007 0.0356411522561158
ENSG00000100731 -0.0028335049305299 0.00117535506879658 0.0314446827997257 0.010393967652657
ENSG00000100744 0.0011579681999136 0.00159658650775071 0.481134394981576 0.111101784047772
ENSG00000100749 0.0111655831828583 0.00192177482395102 6.07344773436928e-05 5.21083618658835e-05
ENSG00000100764 0.00621942322438269 0.00180008556676908 0.00426638921662268 0.00182568361389434
ENSG00000100784 0.00409474936276861 0.00194829151951276 0.0556393415684772 0.0172592391115229
ENSG00000100796 0.00279383047374285 0.000909052609616498 0.00889146216024086 0.00345637138306362
ENSG00000100802 -0.0060834463041982 0.00335622315475047 0.0930440921139325 0.0269442137270092
ENSG00000100804 0.00698482271229374 0.00188653525853984 0.00265754830752254 0.00121619544866542
ENSG00000100811 -0.0124377970748488 0.00127035310926786 2.29811449811823e-07 7.5622585453238e-07
ENSG00000100813 0.00562240755555982 0.00111068116068612 0.00021775384140393 0.000145849698120366
ENSG00000100814 0.00650049569483098 0.0014547930042377 0.000632968718889587 0.000354459190756811
ENSG00000100815 0.00583210638203685 0.000914669681527547 2.43293821218419e-05 2.51038695830605e-05
ENSG00000100823 0.00350591917912983 0.00132398115092136 0.0200875398320798 0.0070319982840912
ENSG00000100836 0.0141700452207647 0.00616830550781639 0.0388576799807186 0.0125325865195203
ENSG00000100852 -0.00672960290772388 0.000970441069267318 1.0302428566345e-05 1.27782740618084e-05
ENSG00000100865 -0.00750044132947586 0.00208676532752066 0.00326734496538399 0.00144957898321212
ENSG00000100883 0.00705735850733997 0.000990993803442183 7.79903320612744e-06 1.03756207350413e-05
ENSG00000100888 0.00910295160287938 0.00155309514957755 5.58159044266242e-05 4.87354965263251e-05
ENSG00000100889 -0.00984886656589015 0.00215093940666112 0.000517205320727842 0.00029883465354971
ENSG00000100897 0.00151513100889807 0.00118082919904346 0.221857747921878 0.0574444963273358
ENSG00000100902 -0.00791770029930752 0.00192450924808004 0.0012203929073937 0.000619836978114374
ENSG00000100906 -0.00275131491588731 0.00262267408465668 0.313267476432842 0.0773136951803131
ENSG00000100908 0.0105158761187383 0.0026159699017447 0.00145655943795788 0.000722489787249526
ENSG00000100911 0.00300571606021524 0.00135340438980378 0.044748251931521 0.0142181958673619
ENSG00000100916 -0.00848690319890148 0.00274171869136928 0.00852077192632332 0.00333740703210412
ENSG00000100918 0.0263129440349397 0.00163077846079796 5.59475910663138e-10 1.7800341744483e-08
ENSG00000100934 0.00417130434698069 0.00132980351853121 0.00786935556750379 0.0031109776712789
ENSG00000100938 0.0120519795364676 0.00146768777721806 1.67844560250868e-06 3.21164396501537e-06
ENSG00000100941 0.00813870072544578 0.000767385016615553 9.05588911250474e-08 3.88346316222283e-07
ENSG00000100949 0.0122257758902226 0.000943517665166858 8.27693839071785e-09 8.37604533788019e-08
ENSG00000100982 0.00837446073987247 0.00116931727380443 7.34862228800227e-06 9.92378936357333e-06
ENSG00000100983 0.000154878426357659 0.00105703032977253 0.885756944960452 0.184157765150873
ENSG00000100985 0.0253781456051857 0.00152867658497636 3.92576488676436e-10 1.568058400067e-08
ENSG00000100991 0.0108384669908421 0.001294866356617 1.35783453128955e-06 2.70963895368484e-06
ENSG00000100994 0.000957171989644305 0.00117445962984217 0.429756842374887 0.101071318192583
ENSG00000100997 -0.00294709358750697 0.00118289872782391 0.027022526688235 0.00910774205475232
ENSG00000101017 -0.004862803035611 0.00239915733896145 0.0636934827034108 0.0193859061034392
ENSG00000101019 0.00817214139964971 0.00178311836188282 0.000513271515057438 0.000296916404776676
ENSG00000101040 -0.00194338490945317 0.00149336679962753 0.215731730507422 0.0560925120440116
ENSG00000101052 0.00181639334712342 0.00153244380758731 0.25711715480709 0.0653154143562792
ENSG00000101057 0.00908913301611922 0.00496903967281756 0.0904004122884921 0.0262824885990842
ENSG00000101079 -0.0116708469901513 0.00167720250315004 9.93905867781317e-06 1.24424335585567e-05
ENSG00000101082 7.36022348339617e-05 0.00277609117000467 0.979250916907882 0.199800357879504
ENSG00000101084 -0.0103963266798634 0.00235263853635815 0.000692987530104632 0.000383803937331824
ENSG00000101096 0.0080742853046625 0.00283151966933406 0.0136158390557376 0.00501545951000383
ENSG00000101104 -0.00209146983155972 0.00163508343277661 0.223215263011434 0.0577588905529186
ENSG00000101109 -0.0104869404599694 0.00200818245839444 0.000164640893774423 0.000116094272084622
ENSG00000101126 -0.00143874830396975 0.00070176608717589 0.0610766028120309 0.0187035885993977
ENSG00000101132 0.00164633857234332 0.00200238103644636 0.425792196254792 0.10033402899963
ENSG00000101138 -0.00271222742387626 0.00176482024667868 0.14831090249734 0.0404040718565721
ENSG00000101146 0.00277088750393044 0.000802277880497432 0.00427701223092031 0.00182893507680758
ENSG00000101150 -0.010654002787402 0.00207492936555426 0.000191753784458182 0.000131531215592622
ENSG00000101152 -0.00841010972599369 0.00137749978874607 3.7479093265423e-05 3.53815738882965e-05
ENSG00000101158 0.00981233688919571 0.000955181461974273 1.31555678849926e-07 5.05855122680742e-07
ENSG00000101160 -0.033680355119273 0.00527576620050401 2.40326489154806e-05 2.49359872009907e-05
ENSG00000101161 0.00265810378944096 0.000828290997102962 0.00684603082487755 0.00275094371535238
ENSG00000101162 -0.00283227602399378 0.00507336194759033 0.586150916931277 0.131302666291057
ENSG00000101166 -0.00376500356823757 0.00107504570850064 0.00389771907375827 0.00168823275649146
ENSG00000101181 0.0034773073069311 0.00175836398511478 0.0695737338040118 0.0209371970639364
ENSG00000101182 -0.0003607828295203 0.000908264457280423 0.69764843600374 0.151344940629772
ENSG00000101187 0.0253391899616189 0.00248282523605795 1.41979115323146e-07 5.36551841300919e-07
ENSG00000101188 -0.0128122766026503 0.00439447321071264 0.0120431319822491 0.00450057636460098
ENSG00000101189 0.00173847994820347 0.00237549913338425 0.477254145408282 0.110321633034916
ENSG00000101190 -0.0137256171511045 0.00382373585289146 0.00329690348406819 0.00146123301989587
ENSG00000101191 0.000372967903867653 0.0010079370290764 0.717317869937553 0.155027931459886
ENSG00000101193 -0.00332831096680116 0.00061305931978036 0.000115275835991464 8.64253436774301e-05
ENSG00000101194 -0.00512194053932092 0.00229392305736045 0.0437721161913096 0.0139520305641867
ENSG00000101199 0.0120066390241015 0.00112163876218187 8.12097886955676e-08 3.65084422385594e-07
ENSG00000101210 0.0124231759566265 0.00322194733392365 0.00198559066942959 0.000946096220946134
ENSG00000101213 -0.00122087151460943 0.00553310543987102 0.828793667013214 0.174398372968673
ENSG00000101216 0.00340489081222997 0.000824339113137634 0.00118370849676758 0.000603237530990894
ENSG00000101220 -0.023233692220004 0.00306304969370592 3.98603402544383e-06 6.23089853798526e-06
ENSG00000101224 -0.000282821914109905 0.00208954814939305 0.894407872542964 0.185621294592084
ENSG00000101236 0.0084550423584809 0.00180483433002151 0.000426882652948732 0.000255181876257347
ENSG00000101246 -0.00508385980104087 0.00344009747114565 0.163269458942525 0.0439152999235772
ENSG00000101247 0.0147903905533268 0.00213001137716334 1.01607364654877e-05 1.26544466633958e-05
ENSG00000101255 -0.00997086085004579 0.0045287326923486 0.0463535030719959 0.014672345963164
ENSG00000101265 -0.0207447944148261 0.00156127270335319 6.10116247667326e-09 6.85515111214128e-08
ENSG00000101266 0.002277259932073 0.000988528852579716 0.0383953054167516 0.012406621119583
ENSG00000101290 -0.00583270426243474 0.00133931880904368 0.000779793322128321 0.000424492866389122
ENSG00000101294 -0.000192298364706874 0.00140869271110604 0.89351075612597 0.18549877988634
ENSG00000101298 -0.00389022060221877 0.00247244414230887 0.139632191516831 0.0383420603261721
ENSG00000101307 -0.0247423568085689 0.00523227362338978 0.000394199648764938 0.000239011828579802
ENSG00000101310 0.00702084228056326 0.00205030865374104 0.00452616646260802 0.00192038009996811
ENSG00000101335 0.0141421608298021 0.00951359736164375 0.16098767788565 0.0433690823378758
ENSG00000101336 -0.0212371885810363 0.00429969856372844 0.00027055923201966 0.000174640860364932
ENSG00000101337 0.00761042251567114 0.00110206076637495 1.07608012202263e-05 1.32113007920858e-05
ENSG00000101343 0.00595385442609164 0.00106383362877339 8.67459551956671e-05 6.88789522774417e-05
ENSG00000101346 0.00240390434871226 0.00346492819128254 0.500028786189901 0.114850749484673
ENSG00000101347 -0.0148519118546676 0.00199204268684492 4.79504975524931e-06 7.17216539048125e-06
ENSG00000101350 0.00470099131755944 0.0018296860908338 0.023325214551807 0.00800550205848366
ENSG00000101361 0.0169111314837737 0.0016877884235076 1.75861716854807e-07 6.21845369517208e-07
ENSG00000101363 0.00950649977743059 0.00248551243462871 0.00210595334398734 0.000994629114078951
ENSG00000101365 0.000512707010489028 0.00128785644596745 0.697010813245782 0.151235139927937
ENSG00000101367 -0.00374287960499975 0.000746392070033688 0.000236758114929326 0.000156370106272291
ENSG00000101384 -0.0187934761039462 0.00347353792849224 0.000118989979527793 8.87696642199745e-05
ENSG00000101391 0.0158771072107763 0.000724285469380125 1.19046747838528e-11 3.80040965139094e-09
ENSG00000101400 -0.00370980668183928 0.00181478607606601 0.061737460027442 0.0188725105674587
ENSG00000101405 0.00693929018319284 0.00617722649574504 0.281599480782487 0.0706296218060204
ENSG00000101407 0.00593999982507479 0.00175390154656653 0.00486475623779974 0.0020423277337339
ENSG00000101412 0.00281398165651246 0.00287625192776142 0.345757466039083 0.084062632836449
ENSG00000101413 0.010782002945262 0.000807327740753865 5.73326434657878e-09 6.57183587770095e-08
ENSG00000101421 -0.00293252411293469 0.00103759884553526 0.0142926320492154 0.00523763796162097
ENSG00000101439 -0.0320183965052117 0.00537219623508125 4.74568226085871e-05 4.2812347439908e-05
ENSG00000101442 0.00926851417991678 0.00079507773371334 2.95566979711272e-08 1.82197449580679e-07
ENSG00000101444 -0.00687938484991031 0.0016894489665656 0.00132076258819315 0.000662681740679159
ENSG00000101445 0.000200111626855062 0.0032711297429983 0.952150284554587 0.195193030817711
ENSG00000101447 0.00481635192324234 0.00422088096367843 0.274422659232784 0.0690946758904941
ENSG00000101452 0.00730299006166736 0.00145933136298088 0.000241098541719875 0.000158846407390268
ENSG00000101457 0.00230917027438454 0.00242644385547847 0.358624683301688 0.0867115814056829
ENSG00000101460 0.0150249259050419 0.00212364477567778 8.35387772741238e-06 1.08920944402532e-05
ENSG00000101464 -0.00187363047352822 0.00311493784903368 0.557852055284147 0.125908059429168
ENSG00000101470 0.0194770980906303 0.00311876180598871 2.99489556895416e-05 2.96986754788319e-05
ENSG00000101473 -0.00446395819798915 0.00199029564544885 0.0429698295065194 0.0137288749371528
ENSG00000101474 -0.00382949749854778 0.0025211192812422 0.152710950305721 0.0414626608377399
ENSG00000101493 0.00243756461798454 0.00186239293825647 0.213255487939025 0.0555382215276939
ENSG00000101544 0.000323704092950773 0.00117039691593431 0.78645388580906 0.167000101975587
ENSG00000101546 -0.00754308754371803 0.00396962766176892 0.079813185821054 0.0235727892339382
ENSG00000101557 0.0106730149125725 0.00138361602398644 3.32422635431021e-06 5.47313285414804e-06
ENSG00000101558 -0.00565148860373719 0.00117753362759218 0.000347196701168231 0.000215482686882856
ENSG00000101574 -0.00700098413298521 0.00223257495244103 0.00788373969455271 0.00311564560373235
ENSG00000101577 -0.00124734074281715 0.00150079516220203 0.420909320149413 0.0994194479607679
ENSG00000101596 0.0067062630376069 0.00115966797749005 6.35263634239443e-05 5.40246050419615e-05
ENSG00000101608 -0.0108536413824667 0.00288720974508926 0.00238528611311584 0.00110709937204232
ENSG00000101624 0.00547040271024305 0.00189030129846506 0.0125532811265538 0.00466814051343855
ENSG00000101639 0.00803949673597149 0.00185458861286431 0.00080923654843461 0.000438055888295352
ENSG00000101654 0.00209838921851587 0.00150563242141136 0.186778875649063 0.0494577035779524
ENSG00000101665 -0.0255849599259256 0.00125367212041559 2.94344111882823e-11 4.20388907217043e-09
ENSG00000101695 -0.00602785214632256 0.00230891586173358 0.0215642118555356 0.0074764307625353
ENSG00000101745 0.0169382513647274 0.0019141182952142 7.28853875839415e-07 1.71147453123008e-06
ENSG00000101751 -0.00676053609683187 0.00206929204792268 0.00612362881960518 0.00249506672217808
ENSG00000101752 0.000343158156517972 0.00141883634442374 0.812662868093205 0.1715517417044
ENSG00000101773 0.00229772403480371 0.00131420099184164 0.103956482943791 0.029681380344341
ENSG00000101782 -0.00690984751932587 0.00098158684710853 8.80754817444086e-06 1.13308991949937e-05
ENSG00000101811 0.0131481760244202 0.00145020859513898 5.5402534444639e-07 1.40458638877955e-06
ENSG00000101842 0.00210018755669629 0.00264057698271749 0.440689722647091 0.103240981428329
ENSG00000101843 0.00678454379633067 0.00258747395851489 0.0211028930750144 0.00734174731098986
ENSG00000101844 0.00093641535919479 0.00252862307802088 0.717103142049045 0.155023081545443
ENSG00000101846 -0.0141101038678486 0.00237128387480139 4.82086102529997e-05 4.3441948684224e-05
ENSG00000101849 0.0111453465116489 0.00133407728986312 1.38694614222003e-06 2.75862850710427e-06
ENSG00000101856 0.00158837722962731 0.0024764385265922 0.532411504358181 0.121058550548302
ENSG00000101882 0.0134052313784576 0.00139548666181526 2.86211847381558e-07 8.77359941478234e-07
ENSG00000101888 0.0044968651099664 0.00209915372654751 0.0516843843091243 0.0161818457424907
ENSG00000101901 0.00467131493626311 0.00144993268221198 0.00668192646244946 0.00269440222300433
ENSG00000101911 -0.00492558476465335 0.00197226538833126 0.0267181992451165 0.00902403369550414
ENSG00000101928 -0.000370860701295853 0.0022208662054617 0.86994803893651 0.181416760184932
ENSG00000101935 -0.00739297966870397 0.00211606369496597 0.00396130418643031 0.00171026058210451
ENSG00000101940 0.00180598578043324 0.00125062877244694 0.172387593484241 0.0460503265997934
ENSG00000101945 0.00349154006894367 0.0020944008365862 0.119394042259236 0.0335465293459702
ENSG00000101966 0.00198203933254301 0.0015240159108405 0.216000067385632 0.0561441753157746
ENSG00000101972 0.00557371702957463 0.0013167197079626 0.000977554303362883 0.000513984778919024
ENSG00000101974 -0.0114301242804545 0.00115613028639117 2.05362252711519e-07 6.93704952751833e-07
ENSG00000101986 -0.00898340210479933 0.00109627019463623 1.71732656749111e-06 3.2576911024336e-06
ENSG00000101997 0.00116906870989856 0.00102159474239795 0.273109298630744 0.0687926410766
ENSG00000102001 0.0163525195987989 0.00229829937694993 7.87364851761511e-06 1.04232864791001e-05
ENSG00000102007 -0.0099008058182353 0.0060368131150476 0.124950941882418 0.0348046227684978
ENSG00000102030 -0.000640199454942442 0.00199607215203687 0.753512718421392 0.161336674603119
ENSG00000102032 -0.00859447194391877 0.00283537481092384 0.00964328491683829 0.0037127376678424
ENSG00000102034 -0.0202437504624666 0.00197864199426753 1.37933443666938e-07 5.26693287840286e-07
ENSG00000102054 0.00661929382273138 0.00150063624652441 0.000703283984309556 0.000388526813152284
ENSG00000102057 0.0138038305353288 0.00144804812758873 3.12588017027798e-07 9.32220542951018e-07
ENSG00000102069 0.000158593190798966 0.00164202454341753 0.924529921210354 0.19080845484948
ENSG00000102078 0.00186964913678119 0.00262637615564293 0.489121624610092 0.112649369070744
ENSG00000102081 0.0120760360876086 0.0013161877571053 4.83939212774081e-07 1.27779898211991e-06
ENSG00000102096 -0.00690005747692041 0.0013313280052794 0.000176279922954759 0.000123010303911672
ENSG00000102100 0.0176655783241126 0.00240680689977591 5.66625670010406e-06 8.18668329328931e-06
ENSG00000102103 0.0112727257825047 0.000770371766898357 1.87349808964874e-09 3.35650025045924e-08
ENSG00000102109 0.000369691652227844 0.00504438255131183 0.942692747510783 0.193664589537199
ENSG00000102119 0.00836587600664003 0.000618252534168656 4.88647033715999e-09 5.94972859745348e-08
ENSG00000102125 -0.00790064664345335 0.00172329166265811 0.000511812836556375 0.000296356117540212
ENSG00000102144 -0.00804337090499219 0.00105388068438993 3.72947323825823e-06 5.94174716824246e-06
ENSG00000102158 -0.00484521193061218 0.0012569338970783 0.00198939797875604 0.000947350431705911
ENSG00000102172 -0.00609444600274033 0.0022511732676564 0.0179447942010136 0.00636853910209456
ENSG00000102178 -0.0161768944845003 0.00364507079074917 0.00066918425781291 0.000372154698203663
ENSG00000102181 -0.0104915061735105 0.0018224583813749 6.63438878241344e-05 5.58317643246397e-05
ENSG00000102189 0.000894512119105199 0.00242171797945776 0.717798035284851 0.155117844647782
ENSG00000102218 -0.00376440867397531 0.00323854068075911 0.265977243513601 0.0672623615668208
ENSG00000102225 0.00479288278032431 0.000674952066957823 8.0381410383362e-06 1.06115143191024e-05
ENSG00000102226 0.0233558001854795 0.00152895224759524 1.10249067317889e-09 2.48975175254819e-08
ENSG00000102241 0.00354705251730638 0.00101992696232115 0.00408468556828904 0.00175631860534172
ENSG00000102245 -0.00159159745273035 0.00315461173635288 0.622331766556057 0.13799593772452
ENSG00000102265 -0.0151268147867623 0.00334696677094288 0.000576301446890584 0.000327556292946663
ENSG00000102312 -0.00859036637442265 0.00165499802951881 0.000173925028312541 0.000121542364598289
ENSG00000102316 0.0135433461341998 0.00117451892657376 3.36616744784692e-08 2.01521574929667e-07
ENSG00000102317 0.00370973826101391 0.000820929739213875 0.000576946423580905 0.000327715532854297
ENSG00000102390 -0.00316996597135987 0.00126329874820677 0.0261275565462206 0.00884306836033046
ENSG00000102393 0.00217562708161076 0.00149479699612842 0.169261019080898 0.0453302701081751
ENSG00000102401 -0.00503003482070738 0.00184429683883897 0.0172690834074898 0.00618133905646739
ENSG00000102409 -0.00600220278821959 0.00131679208143078 0.000537050591089068 0.000308532061451925
ENSG00000102445 -0.00848802095612526 0.00283183716226044 0.0102911111623763 0.0039259088247313
ENSG00000102471 0.013372074616024 0.00415935345988049 0.0067700398834632 0.00272493546330971
ENSG00000102524 -0.0201036874969427 0.00365976783122945 0.000103341467548042 7.9196288299828e-05
ENSG00000102531 0.000114589208209356 0.00151671001593319 0.940926474589358 0.193449615263156
ENSG00000102543 -0.0078176006521844 0.00225799375418074 0.00420850166813291 0.00180378450215986
ENSG00000102554 0.000934043757730701 0.00226524793428019 0.68681176595134 0.149584419885889
ENSG00000102572 -0.00763892820770673 0.00139176599800684 0.000104135099132902 7.96782591409587e-05
ENSG00000102575 -0.00162199412098318 0.00147239032508148 0.29061125747858 0.0725363760832187
ENSG00000102580 -0.00295822796193815 0.00117986386218396 0.026227054205443 0.00887177808203698
ENSG00000102606 0.0174222412519492 0.00171043110639983 1.45246383657593e-07 5.42421484367803e-07
ENSG00000102678 0.0141993317083651 0.00208586432973059 1.24834986043577e-05 1.48953175467856e-05
ENSG00000102699 -0.0129638445376838 0.00216211173873101 4.47566836731166e-05 4.06952256016777e-05
ENSG00000102710 0.00410656749992488 0.00153911469911496 0.0193328094204847 0.00680621134416343
ENSG00000102738 0.00290967328040461 0.00210958381892184 0.191079962050385 0.050452985533428
ENSG00000102753 -0.0111412877814308 0.00100826262012947 5.58320631326252e-08 2.80740971117786e-07
ENSG00000102760 -0.0139048108463993 0.00266312645545428 0.000164889794466641 0.000116202024717313
ENSG00000102763 -0.00599525798444771 0.00128796923225835 0.00045057315077493 0.000266837444876923
ENSG00000102786 0.00325218128994142 0.00247383451442871 0.211354795385564 0.0551025563201945
ENSG00000102796 0.0121300789862884 0.00218783135238214 9.47500368602049e-05 7.38762414349332e-05
ENSG00000102804 -0.0041891718186156 0.0022973554339697 0.0912987036504977 0.026518151302832
ENSG00000102805 0.00572219823421511 0.00130657490084416 0.000745235747488036 0.000408161288326789
ENSG00000102858 -0.00582270318093117 0.00183014208278049 0.00721941316261008 0.00287802856326714
ENSG00000102871 0.000164519230813084 0.00223889770541126 0.942540987924645 0.193653158340284
ENSG00000102878 0.00280717794529525 0.00292675654801378 0.354986572600158 0.0859694353110074
ENSG00000102879 -0.00914363854625473 0.00111145037801117 1.64448129544801e-06 3.15915115411977e-06
ENSG00000102882 -0.0198384067041532 0.00234048039188103 1.18073545715248e-06 2.42835670501011e-06
ENSG00000102886 0.00126914051620061 0.00307053819190043 0.686102881145018 0.149443485375305
ENSG00000102890 0.00849602348697328 0.00248687429453812 0.00459571507543982 0.00194629260790996
ENSG00000102893 -0.00651367413596918 0.00146045884827467 0.000642692629836174 0.00035890733466582
ENSG00000102897 -0.00686012487378395 0.00156030471877004 0.000722093304087812 0.000397285607315226
ENSG00000102898 -0.000551627086398002 0.00163656596404958 0.741448566970027 0.159274069901794
ENSG00000102900 0.0089295405546899 0.00127922419878805 9.61829045245491e-06 1.21477629135566e-05
ENSG00000102901 0.00451384245297839 0.00169530601629804 0.0195393833783122 0.0068669420708832
ENSG00000102908 0.0137252202109439 0.00268114275339197 0.000197013901634588 0.000134112377663222
ENSG00000102910 -0.00197980484710457 0.00150995519155839 0.21248883442479 0.0553803040616542
ENSG00000102921 -0.000842537708453908 0.00159754292216693 0.606802685403241 0.135140296259072
ENSG00000102931 -0.00024298037538737 0.00273042692098261 0.930446302124791 0.191751341600684
ENSG00000102974 -0.0122209391752363 0.000874652990355375 3.30269491461336e-09 4.72660109175254e-08
ENSG00000102977 0.00672080606092861 0.00126821167621434 0.000144007470433972 0.000103969848859134
ENSG00000102978 0.00508732455620155 0.00100622951600757 0.000220178871176393 0.000147173154918759
ENSG00000102981 -0.0135602674002295 0.00285452794743578 0.000379131071405679 0.000231851595125735
ENSG00000102984 -0.00723024230906692 0.00155113603308602 0.000445347731760884 0.000264455152173718
ENSG00000103005 -0.00204891595719954 0.00123638554307285 0.121405301779485 0.034003565999999
ENSG00000103018 0.0068079963412735 0.00203923509063942 0.00533739401637402 0.00220780043533723
ENSG00000103035 0.00540793588645829 0.00101898223513871 0.000142092345328365 0.000102771243573297
ENSG00000103037 0.00665475617588761 0.00193924807629461 0.00446288912968367 0.00189835067214026
ENSG00000103042 -0.00314248635205704 0.00333915066604202 0.363811728262613 0.0878077464042451
ENSG00000103043 0.0117891904558876 0.00124922926073907 3.50861045140562e-07 1.02611690130757e-06
ENSG00000103047 -0.0103946939563637 0.00286465784976491 0.0030599046424571 0.00136999982129362
ENSG00000103051 0.00453280061987152 0.00147115557602971 0.00875944013484033 0.0034154015054431
ENSG00000103061 -0.00269116636258355 0.00154255748546436 0.104630853316334 0.0298457385195711
ENSG00000103064 0.00153736917826379 0.00118329757522032 0.216436856383438 0.0562456190871424
ENSG00000103066 -0.00876412940378213 0.0035578551212094 0.0284906156491507 0.0095347865911123
ENSG00000103091 0.0123490004910297 0.00111511418971386 5.44042416816452e-08 2.78188272947896e-07
ENSG00000103111 0.0069818959641003 0.0014841822787413 0.000412078060978981 0.000247986868760306
ENSG00000103121 0.00310479988374917 0.00129021011335989 0.0317010769331481 0.0104687029850322
ENSG00000103126 -0.00412392992597522 0.000970712252676997 0.000950098723826643 0.000502169020286121
ENSG00000103145 0.001880235869605 0.00251740595882936 0.468421427649815 0.108695412104037
ENSG00000103148 -0.00295150550172428 0.00194537017898419 0.153153555340242 0.0415688334689421
ENSG00000103150 -8.70858241989734e-05 0.00492639904714374 0.986164656552185 0.200787535505053
ENSG00000103152 -0.0136604338822483 0.00398123641273136 0.00446642871203812 0.0018991897657572
ENSG00000103160 -0.00564349193463146 0.001835502452011 0.00886945643110428 0.00344940068852503
ENSG00000103168 0.00693575537415556 0.00133074535824826 0.000167576846069628 0.000117690350564593
ENSG00000103174 0.000809470114938825 0.00109943765738924 0.474650331863451 0.109856231324173
ENSG00000103187 -0.0263634936607001 0.00369039801037115 7.54642338210602e-06 1.01083187937794e-05
ENSG00000103194 -0.000970844936436988 0.000525941918961227 0.087794088700702 0.0256140316906077
ENSG00000103196 -0.0070830930748076 0.00492650353433577 0.174138091093024 0.046430761906336
ENSG00000103197 0.00147455858394901 0.00112319228923897 0.211944632380082 0.0552503777842519
ENSG00000103199 -0.00340296501254941 0.00190533109797175 0.0974282298562082 0.028035886434622
ENSG00000103202 -0.00231218718223238 0.00205152175777654 0.280091380163921 0.0703250282160547
ENSG00000103222 0.00894137078495365 0.00188324193239178 0.000380895577938118 0.000232812920184123
ENSG00000103227 0.00772829028476704 0.00132174333127082 5.71313131455576e-05 4.95797617423514e-05
ENSG00000103245 0.013079971890415 0.000957630999724918 4.35929760023484e-09 5.59161409663552e-08
ENSG00000103248 0.00554940373240685 0.00252836106759215 0.0469382349846884 0.0148263860995092
ENSG00000103249 0.00633874564770526 0.00113780344244854 9.05687183617998e-05 7.13753961148689e-05
ENSG00000103253 0.00241771759670974 0.00294242844225717 0.426075613928105 0.10038125390684
ENSG00000103254 -0.0110387597918746 0.00297912841646944 0.00264287322010028 0.00121131315565228
ENSG00000103257 -0.0114396021051775 0.00307989035206081 0.0025983072226684 0.00119382815717402
ENSG00000103264 0.00861284855284409 0.00110970558236918 3.11025780671738e-06 5.2131144011303e-06
ENSG00000103266 -0.00317226062981776 0.00175028379076549 0.0930700427947773 0.0269485020734838
ENSG00000103269 0.0181684882165055 0.00193627730514294 3.74662410233246e-07 1.06985251055096e-06
ENSG00000103274 -0.000838506719252824 0.00121870003212756 0.503524170654374 0.11553290866554
ENSG00000103275 0.00129192514426165 0.000614168044059196 0.0554553850998672 0.0172110056475336
ENSG00000103313 -0.0199546641829878 0.00335734246604358 4.87493803592652e-05 4.38312662943534e-05
ENSG00000103319 0.00527494035933852 0.00177320463738508 0.0107470727256775 0.00408118363678991
ENSG00000103326 -0.00455640072698493 0.0022755381623356 0.0665608411662947 0.020150525258738
ENSG00000103335 -0.00756580810885229 0.00215525392527577 0.00383675683769017 0.00166510808880369
ENSG00000103342 0.0105255585822228 0.000869347541168972 1.87775953075617e-08 1.4151780240058e-07
ENSG00000103343 0.000818529116061811 0.00188979588638866 0.672019379427696 0.146895475714617
ENSG00000103353 0.00465981932747724 0.00149485167132156 0.00817096749907015 0.00321759122442455
ENSG00000103356 0.00480961296373877 0.0021858951720551 0.0464723879924999 0.0147003573971148
ENSG00000103363 -0.00880591675633674 0.00210757136761565 0.00108262773164178 0.000558903397972581
ENSG00000103365 -0.00276896514458951 0.00171528221832179 0.130463450013065 0.0361320495070666
ENSG00000103375 0.0172990692584514 0.00277690194243195 3.06994251025398e-05 3.02728842595592e-05
ENSG00000103381 -0.0303792729418009 0.00638043101515151 0.000371784932780368 0.000228224761168088
ENSG00000103404 0.00677381782897203 0.00223992207176807 0.00977454615019411 0.00375609926128312
ENSG00000103415 -0.00201322316279505 0.000946516281932106 0.0531407874279345 0.0165922974460831
ENSG00000103423 0.0154546969130092 0.00234884947454624 1.77015479693526e-05 1.95941759170186e-05
ENSG00000103429 -0.0082552909132384 0.00181923573338755 0.000557436193727438 0.000318277845795156
ENSG00000103472 -0.00395681839450724 0.00290283674915483 0.195998842302279 0.0515884467878556
ENSG00000103479 -0.0135930400964915 0.00183737472264285 5.20877405394616e-06 7.67704587530345e-06
ENSG00000103489 -0.032642215298211 0.00222221343764324 1.78713606292255e-09 3.33267755356238e-08
ENSG00000103490 -0.0236268567566235 0.00491103017165218 0.000340083743844031 0.00021172007913694
ENSG00000103495 -0.0178738509960903 0.00263239684967348 1.28190622871334e-05 1.52056934162855e-05
ENSG00000103496 0.0106920411966944 0.00133152524536718 2.14656317210688e-06 3.89476019184316e-06
ENSG00000103502 -0.0118105555916872 0.00102131357548073 3.25304779014422e-08 1.95232715609942e-07
ENSG00000103507 -0.020748239402564 0.00418571345554947 0.000262201357653002 0.000170337040628244
ENSG00000103510 0.00427941944018646 0.000742329259308259 6.54603915366308e-05 5.52420275829686e-05
ENSG00000103512 0.00727380045219218 0.00247766594368718 0.0115847767064093 0.00435688759487652
ENSG00000103522 0.00335325754175667 0.00278638317683767 0.250262107479268 0.0637816988821149
ENSG00000103540 0.00309133733521605 0.00227049116474224 0.196478234018645 0.0517089992107353
ENSG00000103544 -0.00611137096076395 0.00201756118545613 0.00968177666425837 0.00372577801826361
ENSG00000103549 -0.000844343931397878 0.000667825891870053 0.228314552126953 0.0588893654780008
ENSG00000103569 0.00476435488591142 0.00192567040375223 0.0279169672690923 0.00937784259180299
ENSG00000103591 -0.008648505810038 0.000819190993061686 9.55517028066478e-08 4.03321159248362e-07
ENSG00000103642 -0.00525817309862439 0.00150450950582576 0.00395219681083708 0.00170754778896199
ENSG00000103653 -0.00812304984980446 0.00147644481370475 0.000101841898622987 7.83449752454867e-05
ENSG00000103657 0.0261144143468453 0.00241267494301744 7.1274695100255e-08 3.36436474624441e-07
ENSG00000103671 0.00535029866894155 0.0014900916744348 0.00329059857637502 0.00145897331425224
ENSG00000103707 0.00393762483685047 0.00347018641919903 0.27699018730406 0.0696831001693437
ENSG00000103769 -0.00247012844785398 0.000992518394492679 0.0271587517446401 0.00914855616929221
ENSG00000103811 -0.0187860347087722 0.00404387810387018 0.000458201172305375 0.000269966721445932
ENSG00000103932 0.00431676054975307 0.00118692395676266 0.00301157564202297 0.00135036145097444
ENSG00000103966 -0.0178687815138367 0.00163101609609045 6.17906314919928e-08 3.03139766828494e-07
ENSG00000103978 0.00389207813485365 0.00160671017141291 0.0307669720316327 0.0102020205874277
ENSG00000103994 -0.0123222900096632 0.00114353587685324 7.51261288314266e-08 3.45741463228107e-07
ENSG00000103995 0.0125952357924923 0.00143247241614753 7.83326509706173e-07 1.79750212031286e-06
ENSG00000104047 0.000352188860523543 0.00215675131077297 0.872796627745677 0.181877958104847
ENSG00000104064 0.00383279441679793 0.00200142022917958 0.0777494057770041 0.0230476867785771
ENSG00000104081 -0.0143458216234221 0.00289642579627247 0.000264057344669095 0.000171358659781984
ENSG00000104093 -0.0108423952942029 0.00282953224033796 0.00207775815341944 0.000983040358135209
ENSG00000104129 -0.00126769224890895 0.00290754083375522 0.669988337085372 0.146580329508685
ENSG00000104131 -0.00126060173870814 0.00164811588726217 0.458007123112089 0.10665742930419
ENSG00000104133 -0.00826524830855927 0.0011542459933428 7.36057521143139e-06 9.93438409620692e-06
ENSG00000104142 -0.00790296399689502 0.00173602445998376 0.000542826416649893 0.000311628172730546
ENSG00000104164 -0.000242379197325638 0.000800174256292304 0.76675261937477 0.163577783626332
ENSG00000104177 0.0105475861039311 0.0018724132566867 8.15724353683837e-05 6.55892695633744e-05
ENSG00000104205 0.00995081365989806 0.00192851841679283 0.000183498423907993 0.000126986697923958
ENSG00000104218 0.00648174592740775 0.00136598615588578 0.000382790484655953 0.000233695698247509
ENSG00000104219 -0.0170673654921969 0.00241491258064263 8.44832886561696e-06 1.09925367012843e-05
ENSG00000104221 -0.0129823765112092 0.00107644007041193 1.96743790564928e-08 1.46414763835995e-07
ENSG00000104228 -0.00781640923513229 0.00187474131007446 0.00110076477528627 0.000566694123320156
ENSG00000104231 0.00132256530277653 0.00164131840849588 0.434853825653986 0.10208144127392
ENSG00000104267 0.0141344786745024 0.00280309956652347 0.000225427313357989 0.000149920970648978
ENSG00000104299 0.00196741860432255 0.00146928823951233 0.203505398760942 0.0532685851340764
ENSG00000104312 -0.00448517176309499 0.00185979520214632 0.0313926976981108 0.010381040365871
ENSG00000104320 -0.00574989406659471 0.00105895944667828 0.000115130385246249 8.63430601488413e-05
ENSG00000104324 -0.0183208095900523 0.00288124100469359 2.50119987084311e-05 2.56985806079625e-05
ENSG00000104325 -0.0176981664302495 0.00266356759689075 1.60144379538684e-05 1.81163706762031e-05
ENSG00000104331 -0.00502293130204858 0.00100670235106098 0.000247509439301978 0.00016262718578098
ENSG00000104341 0.00287533427453047 0.00478501088856083 0.558235820583135 0.125982919317513
ENSG00000104343 -0.00810634425365895 0.00240351499884113 0.00499773333702687 0.00208955639454296
ENSG00000104365 0.00541831742570545 0.00101429456361622 0.000133832317077315 9.78504199854749e-05
ENSG00000104381 -0.00405272602260867 0.00211041943565973 0.0770234717370836 0.0228801669891435
ENSG00000104388 -0.0119355608892648 0.00124909160821234 3.04174502652093e-07 9.15488832957041e-07
ENSG00000104408 0.00402164725587573 0.00138866025020926 0.0125020402707749 0.00465409479250818
ENSG00000104412 9.80976178991751e-06 0.000996588573034322 0.992295731156359 0.201594612249686
ENSG00000104419 0.000377277922420691 0.00143259292080104 0.796406389702431 0.16872831657071
ENSG00000104442 0.00834861105963788 0.00170503164865225 0.000291933446717002 0.000186054111812321
ENSG00000104447 0.00150498792569112 0.00135227457488422 0.285894572321132 0.0716103590307194
ENSG00000104450 -0.00333425319044976 0.00183715607952604 0.0926709634489422 0.0268554538119684
ENSG00000104472 -0.0100028922826141 0.0011585261494016 9.60756589276441e-07 2.09154161757875e-06
ENSG00000104497 -0.0102642561918936 0.00426650186212132 0.031739790232692 0.0104786258978472
ENSG00000104517 0.0113769625147847 0.00193364746789882 5.37848570076048e-05 4.73897990778117e-05
ENSG00000104518 -0.00288539069643311 0.00227451735039263 0.226839355437888 0.0585588262890582
ENSG00000104522 0.000490689895306317 0.000896580087927659 0.593450708580957 0.132692085796103
ENSG00000104529 0.011915036240122 0.0010537625099517 4.25046102580429e-08 2.32059584290285e-07
ENSG00000104549 -0.00709226711289144 0.00182038799135304 0.0018399743819977 0.00088420312156506
ENSG00000104613 -0.000408053945599527 0.000805599331852071 0.620971373560672 0.137800922566268
ENSG00000104626 -0.00437486493635114 0.0012344424016689 0.00359751263819109 0.00157626941340417
ENSG00000104635 -0.00168570080158434 0.00254422427203132 0.519187062025681 0.118642756426584
ENSG00000104643 0.00729689600690353 0.00163284281555236 0.000632389670905228 0.000354216940543774
ENSG00000104660 -0.00519430168036815 0.0016027743168734 0.00644105405184693 0.00260639891195193
ENSG00000104671 0.00918319793642662 0.00123214258677527 4.81288439448498e-06 7.19439221734105e-06
ENSG00000104679 -1.4715769140616e-05 0.00124786121708979 0.990769988078881 0.201386139160094
ENSG00000104687 -0.0105858985171625 0.00159542656135024 1.62476257372387e-05 1.83116461175974e-05
ENSG00000104689 -0.00721689152384071 0.00294596541181305 0.0292264720646858 0.00975809744981477
ENSG00000104695 -0.00701091006431045 0.00262312020989874 0.0191641783865176 0.00675287371124592
ENSG00000104714 -0.00959735916101631 0.00137959833141483 9.96720358585949e-06 1.24614670425216e-05
ENSG00000104731 0.00639427121375919 0.00109760314265552 5.91842719064011e-05 5.10135844764399e-05
ENSG00000104738 0.00278461030504231 0.00226982821391103 0.241655650279041 0.061822783378651
ENSG00000104756 -0.00882892424293645 0.00199928822369783 0.000696788792908772 0.000385203564620553
ENSG00000104763 -0.00646281397128075 0.00253311568005999 0.0241318066859833 0.00825072248916223
ENSG00000104765 -0.00819541897510687 0.00142316189420841 6.61443847161994e-05 5.56832471121342e-05
ENSG00000104774 -0.00686945100153911 0.00150402321520312 0.000528137110835289 0.000304201532175615
ENSG00000104783 0.00253798006991332 0.00358126540561179 0.491035265310317 0.113010420091413
ENSG00000104805 -0.011253322831814 0.00180978398615676 3.12727710518906e-05 3.07717138104514e-05
ENSG00000104812 -0.00589485820332723 0.00203018756972293 0.0123224038944482 0.004592877512186
ENSG00000104814 -0.00488182965831149 0.00158194800194557 0.00867813449585141 0.00338697568078418
ENSG00000104823 -0.00405130165127782 0.00183077774332778 0.0454093122890021 0.0144093097765708
ENSG00000104824 -0.00506440578777123 0.000501161047169144 1.59303309675293e-07 5.84664307639535e-07
ENSG00000104825 0.00203270893348883 0.00117704569851549 0.10784286074 0.0306498982839448
ENSG00000104835 0.00480802413929277 0.00141159298654864 0.00468708549357537 0.00197875147138834
ENSG00000104852 0.00729285594710676 0.00207303148530998 0.00378152298534264 0.00164586248243511
ENSG00000104853 0.0122544263219012 0.000933527212914001 7.06994782753561e-09 7.56615035952254e-08
ENSG00000104856 0.0113174018165411 0.00207508681365831 0.000110475641076108 8.36039809425871e-05
ENSG00000104859 0.0074220373908244 0.00084472345586145 7.89671900569895e-07 1.80863097390331e-06
ENSG00000104866 0.00705742008828318 0.000923164131924362 3.66334353681413e-06 5.87238895246303e-06
ENSG00000104870 -0.0329367509050221 0.00470226521630073 9.27940443305137e-06 1.17936575456396e-05
ENSG00000104872 0.00388204022183736 0.00109914201525852 0.00368201138604793 0.00160804935275291
ENSG00000104883 -0.0012451511802455 0.0044399861729012 0.783552890559296 0.166427923378547
ENSG00000104884 -0.00429219842308243 0.00214161067923947 0.0663403779335467 0.0200992110216811
ENSG00000104885 0.0127257706952161 0.00126901838448556 1.74170494629519e-07 6.21469049766061e-07
ENSG00000104886 -0.0111289978872579 0.0014702089517912 4.07458943490471e-06 6.33346624021337e-06
ENSG00000104894 -0.0111579052398102 0.00121827224627232 4.93773304120441e-07 1.29668705041057e-06
ENSG00000104897 0.00925976554085238 0.00084988785326625 6.59538978226256e-08 3.20315771107419e-07
ENSG00000104903 -0.00198838654418845 0.00274093712289369 0.481037780586162 0.111090080477908
ENSG00000104904 -0.00911608418510478 0.00328798127246786 0.0158402169580126 0.00574212028620452
ENSG00000104907 0.0135671624815884 0.00139484094769565 2.47923562359611e-07 7.97047595057235e-07
ENSG00000104915 -0.00788758613734569 0.00163714356575855 0.000335896077442362 0.00020957048252241
ENSG00000104918 -0.011137215336091 0.00589484005815394 0.0813586574880653 0.0239736203601281
ENSG00000104921 0.0103545516080716 0.00187838683143148 0.00010000759440714 7.71055536577214e-05
ENSG00000104936 -0.00605307873621821 0.00141981353703777 0.000924098915000032 0.000490355823431665
ENSG00000104946 0.0182102721273358 0.00127812979262193 2.60033239018372e-09 4.16503942055309e-08
ENSG00000104951 -0.00580914285942011 0.00309108768475859 0.0828018429581441 0.0243366131492633
ENSG00000104957 0.0149645333869138 0.00101640758241091 1.73711412408282e-09 3.33267755356238e-08
ENSG00000104960 0.00178743066504109 0.00106320851110631 0.116583424841285 0.0328063660301126
ENSG00000104964 -0.0145725594893635 0.00181452485092875 2.143223092336e-06 3.89259400680909e-06
ENSG00000104969 -0.00203689931353081 0.00117515391416467 0.106678419260853 0.0303601442719819
ENSG00000104972 -0.0314657769501235 0.00543114787684642 6.24131136195279e-05 5.33781652183722e-05
ENSG00000104973 -0.00582733169334286 0.00147254529689151 0.00163874924900627 0.000799900640763036
ENSG00000104976 -0.0116640849662979 0.00129803472529444 6.12883339914186e-07 1.51878114243826e-06
ENSG00000104979 0.00294146019963715 0.00154076171778591 0.0785700902261278 0.0232592570842998
ENSG00000104980 0.0147180810883267 0.00148857326528812 2.05160929256342e-07 6.93704952751833e-07
ENSG00000104998 -0.00386398264061287 0.00179246828638839 0.0504306246021841 0.0158385135884132
ENSG00000105053 0.00916021767437326 0.00122539445904372 4.66152355830617e-06 7.01583237997614e-06
ENSG00000105058 -0.00745171982196105 0.000730120740212926 1.41921012088492e-07 5.36551841300919e-07
ENSG00000105063 0.00635429538972611 0.00103293454037162 3.47827242398638e-05 3.34763656530502e-05
ENSG00000105122 0.00259535901439936 0.00161473277511371 0.131994411726943 0.0364975419226354
ENSG00000105127 -0.00292843787639652 0.000992838953560774 0.0112813913012134 0.00425668812179329
ENSG00000105135 0.0057463938353198 0.00121907905912859 0.000405064193440566 0.000244313057981542
ENSG00000105136 0.00437223656007869 0.00311795971526429 0.1842587996602 0.0488706617497313
ENSG00000105171 0.00127650459305732 0.00123706117441303 0.320942220331193 0.0788723763492204
ENSG00000105173 0.00756947409539569 0.00167751534627655 0.000583987035717558 0.000331247956587628
ENSG00000105176 -0.00138329751489983 0.0011285046335772 0.242024592790254 0.0619106213527354
ENSG00000105185 -0.00503137553596736 0.00205588027211482 0.0293610289094581 0.00979896501602875
ENSG00000105186 -0.0111248044278339 0.000988523817249197 4.495184605003e-08 2.39604992668601e-07
ENSG00000105193 0.00278958847607559 0.0010850094849713 0.0232485375560746 0.00798258385568575
ENSG00000105197 -0.00314465881660757 0.00127576564295221 0.0284049632909732 0.00951006954571702
ENSG00000105202 0.00399100498703266 0.00160525678926326 0.0272889651526636 0.00918857994263148
ENSG00000105204 0.015676454027531 0.00163573878084156 2.94004620525824e-07 8.93720210922367e-07
ENSG00000105205 -0.0137047341085432 0.00468365496447649 0.0118019668689788 0.0044241233817496
ENSG00000105220 -0.00404358153222734 0.00111982734963149 0.00316520929609993 0.00141035938040213
ENSG00000105221 0.00458324327117429 0.00101947845810202 0.000602038093411315 0.000340289762004599
ENSG00000105223 -0.0202717495992879 0.00354967985714755 7.16183817918504e-05 5.92804497900291e-05
ENSG00000105229 0.00266169641297468 0.00133362686827138 0.0673408292767608 0.0203386252186905
ENSG00000105245 -0.00642945406491642 0.00301664442515302 0.0527219134123325 0.0164789537925235
ENSG00000105248 0.00412545629488412 0.00106404660735549 0.00190691743075472 0.000912926354443125
ENSG00000105254 0.000733282236077826 0.00163038180704929 0.66029058218273 0.144864875056798
ENSG00000105258 0.00442809523417364 0.00202174294988116 0.0473383456493363 0.0149449618894181
ENSG00000105281 -0.00154500266908122 0.00234528431821266 0.521541217384284 0.119037987249618
ENSG00000105287 0.00167635757983601 0.00120977641647075 0.189158812562656 0.0500221759939805
ENSG00000105298 0.00938616972926505 0.00208856556388227 0.000603803820710061 0.000341048694682572
ENSG00000105321 0.00419557002125396 0.00136702986275015 0.00896412925767409 0.00348064516250274
ENSG00000105323 -0.00267843409004158 0.000668671760909516 0.00149621061743333 0.000739579243967583
ENSG00000105325 0.00406887090991841 0.00109559746095172 0.00260054260903372 0.00119462829326357
ENSG00000105327 -0.00758220079468184 0.00236913758608285 0.00696215368256455 0.00279065081255183
ENSG00000105329 -0.00572560729018856 0.00201733773276041 0.0139693724789033 0.00513083815951827
ENSG00000105339 -0.00514495484206819 0.00149231419838208 0.00432772142806573 0.00184800546398426
ENSG00000105341 -0.00197240678648537 0.00146589533533957 0.201453909679274 0.0527715757788085
ENSG00000105355 -0.0174649500540044 0.00313194484522908 8.97537894488315e-05 7.0918029831732e-05
ENSG00000105364 0.00188549231897212 0.00148950340567838 0.227781347112528 0.0587706380507431
ENSG00000105369 -0.0144332179995275 0.00451223154545429 0.00698521947495019 0.00279804145957981
ENSG00000105371 0.0013345858288128 0.00404075853478744 0.746449788203365 0.160178914862723
ENSG00000105372 0.00229089602297715 0.00120951137458206 0.0806806917504956 0.0237941392625887
ENSG00000105373 0.00603346117946336 0.00128288998141516 0.00041295735968759 0.000248332379153094
ENSG00000105374 -0.0138534774274148 0.004095489123056 0.00490339532731173 0.00205571813784465
ENSG00000105379 -0.010869920168794 0.00269934887398414 0.0014375330834538 0.000714664486727623
ENSG00000105383 -0.0181372593500956 0.00382789007684863 0.000387587101800845 0.000236186687362759
ENSG00000105393 -0.00675301675057871 0.00135759473322714 0.000254273418511143 0.00016634009657366
ENSG00000105397 0.00540165996447541 0.00138976654840174 0.00187257294669094 0.000898262152149254
ENSG00000105401 0.0103771417400988 0.00110934362144463 3.8811063375874e-07 1.09917000669574e-06
ENSG00000105402 0.00565404062370017 0.000873749618161628 2.09638008663728e-05 2.24450714699872e-05
ENSG00000105404 -0.00482252842887725 0.00109227384640516 0.00069795143808712 0.000385758132823222
ENSG00000105409 0.00311143817919305 0.00227612349375209 0.194802607165362 0.0513294478975043
ENSG00000105426 0.0104725806127435 0.00458357105315248 0.0397632442754901 0.0128007560222985
ENSG00000105429 -0.0128931465476858 0.00218427208828511 5.21276959971533e-05 4.6215894349144e-05
ENSG00000105438 -0.0108412229342761 0.00221449313737009 0.00029238998578717 0.0001862469180221
ENSG00000105443 0.0045708320758531 0.00105186236841235 0.000793617199000527 0.000430951162196038
ENSG00000105447 0.00481117285401588 0.0020044781346756 0.0320722717463056 0.0105768419617819
ENSG00000105472 -0.00676843338139108 0.00291604987359358 0.0371733614599378 0.0120730688861243
ENSG00000105483 -0.0123519635582761 0.00200645622752497 3.45366538846926e-05 3.32846504515945e-05
ENSG00000105486 0.00944849186416639 0.00108448698320295 8.68338260815754e-07 1.92676894222822e-06
ENSG00000105501 -0.00655363768771318 0.00511501147749656 0.222487566906203 0.0575952404404648
ENSG00000105509 -0.0208033928777647 0.00532551661160661 0.0018043302519875 0.000869492885604077
ENSG00000105516 -0.00812563163532548 0.0018471443913266 0.000718952701492704 0.000396098317366628
ENSG00000105518 -0.01201767512952 0.00313771307585891 0.00208484128006836 0.000986005804678969
ENSG00000105519 0.0116155841151209 0.00225845212187538 0.000188916394211073 0.000129842712237606
ENSG00000105520 -0.0110523405655465 0.00222959188322756 0.000262110515395254 0.000170323774739689
ENSG00000105552 0.00123029379463493 0.00170792504839444 0.484064950692189 0.11167187901143
ENSG00000105556 0.00181630873543194 0.00169535206176391 0.303501131874934 0.0752489144573552
ENSG00000105568 -0.00340744745125734 0.000975093727371245 0.00395568326198665 0.00170861830229315
ENSG00000105576 0.00218972421266502 0.000848314414395318 0.0228018833181929 0.00785486895115066
ENSG00000105583 -0.00353221596664885 0.00130984901823564 0.0183102376239717 0.00648301300730486
ENSG00000105607 0.00372456215106001 0.00136269799764366 0.0170762757018935 0.00612592404423341
ENSG00000105612 -0.025539573910065 0.0029708946178543 1.00878484270428e-06 2.16300063228539e-06
ENSG00000105617 -0.00286126030974153 0.00121076654411082 0.034370681250234 0.0112595872253485
ENSG00000105618 0.0151247828219194 0.00136353378164063 5.33603461593591e-08 2.74592061884487e-07
ENSG00000105619 0.00400364350448409 0.00173589765441466 0.0382035999656552 0.012364498449594
ENSG00000105639 0.0129662142064281 0.00165463584623216 2.80215429011205e-06 4.81345135786314e-06
ENSG00000105640 0.00975621141273917 0.00155154828470635 2.79715949547712e-05 2.81651083012725e-05
ENSG00000105643 -0.0134876050455784 0.000988740396816018 4.42797267023067e-09 5.63661703187968e-08
ENSG00000105647 -0.00957142066944534 0.00226375739441892 0.000986542457992481 0.000517248838381557
ENSG00000105655 0.0225544484412058 0.00169987414714297 6.20717442758874e-09 6.85515111214128e-08
ENSG00000105656 -0.0112844778047982 0.00180491569451608 2.96193158686566e-05 2.94321268860576e-05
ENSG00000105662 -0.00252641808155843 0.00200275491052026 0.229305456368334 0.0590882376373823
ENSG00000105663 0.00573393690151504 0.000811318878637642 8.4490935014421e-06 1.09925367012843e-05
ENSG00000105669 0.0134646739831251 0.000691039839971617 5.27875313396124e-11 5.17537102237976e-09
ENSG00000105671 0.00924893671362797 0.000722922623991724 9.65681797239483e-09 9.19533437594709e-08
ENSG00000105676 -0.0116045478481339 0.00235899622420838 0.000280320139682481 0.000179694462298742
ENSG00000105677 -0.0186789675606905 0.00264637442667548 8.56406882138427e-06 1.11122355434568e-05
ENSG00000105698 -0.00469080386161167 0.000724959195923979 2.0982474975862e-05 2.24551247696589e-05
ENSG00000105699 -0.00167838780494241 0.00187375256107368 0.386679432630976 0.092423130503935
ENSG00000105700 0.00302674619652836 0.00139763304094263 0.0495218223183912 0.0155692640064588
ENSG00000105701 -0.00294110026701713 0.00255497455039117 0.270412895791863 0.0681986832555077
ENSG00000105705 0.019591403000896 0.00106782579143397 1.12475389808023e-10 8.77532098220228e-09
ENSG00000105708 9.01381664718651e-05 0.00199416720418702 0.964634130296139 0.197400882125967
ENSG00000105711 0.0128423470488237 0.00229544827656471 8.70244188888844e-05 6.90773829371055e-05
ENSG00000105717 0.0358439769170315 0.0028987915567505 1.45746073717303e-08 1.2270677498086e-07
ENSG00000105722 -0.00229040216275797 0.000735626198104017 0.00822944530800036 0.00323525688166446
ENSG00000105723 0.00963653634181161 0.00129954071079494 5.08081853251035e-06 7.51593688872795e-06
ENSG00000105726 0.0142030405854209 0.00097428412795307 1.96219495339039e-09 3.43898487563952e-08
ENSG00000105732 -0.0033758763918187 0.00278839729464701 0.24756722310112 0.0631747655380711
ENSG00000105738 -0.0231633393454515 0.00231513734541058 1.7884875355995e-07 6.28317632134442e-07
ENSG00000105750 0.00184405804407014 0.00304389981294384 0.555064178097375 0.125384137123716
ENSG00000105755 0.000713686716171744 0.00159375800052438 0.661668064675835 0.145127594626195
ENSG00000105771 0.00895805920823477 0.00104709036033643 1.06470300594486e-06 2.25688813633369e-06
ENSG00000105778 0.00850623243464536 0.00195551084652747 0.000787174969556865 0.000427732076320951
ENSG00000105793 0.0131768693229935 0.0023805331938479 9.62177297606984e-05 7.46595728975121e-05
ENSG00000105810 -0.00642240023161194 0.00310644214260453 0.0592024415053327 0.0182011012268381
ENSG00000105819 0.00561300767962967 0.0011953628145793 0.000418490803052748 0.000251345715420331
ENSG00000105821 0.0130825757594831 0.00103453123888351 1.11154760635651e-08 1.00313751332094e-07
ENSG00000105829 -0.00472898657384414 0.00387394574139202 0.243873180601222 0.0623373443026131
ENSG00000105835 -0.013042105812312 0.00194120946676462 1.42943477949088e-05 1.65958780868661e-05
ENSG00000105849 -0.00426877836550689 0.00201687150226962 0.0541608478350023 0.0168720216999075
ENSG00000105851 -0.0123173858617536 0.00237753826398078 0.000176928321999286 0.000123355993848067
ENSG00000105856 0.000532325140613922 0.00107968329789454 0.630208875502748 0.139428671721508
ENSG00000105865 -0.00157438507190722 0.00255375632454023 0.548210488081165 0.124079309499011
ENSG00000105866 0.00535237574503893 0.00157762248497223 0.00480945180118957 0.0020226437971328
ENSG00000105875 0.0110482692071688 0.00076949846596047 2.36575655367197e-09 3.97351409216726e-08
ENSG00000105879 -0.000740882079627215 0.000544459834150085 0.196713137998342 0.0517651882963589
ENSG00000105887 -0.0108262932665298 0.000859896861512627 1.17241888052042e-08 1.03490250620023e-07
ENSG00000105926 -0.00390173483418872 0.0017434182574854 0.0433585237648023 0.0138384383774709
ENSG00000105939 0.0116481850484365 0.002342287216391 0.000254838890573058 0.00016658319196005
ENSG00000105953 -0.00679663510053993 0.0022181403136098 0.00905079234746428 0.00351145414013793
ENSG00000105968 -0.00616999866885041 0.00180838204853124 0.00463523228757681 0.00196013023840801
ENSG00000105976 0.0406280281709122 0.00499026043208617 1.84472857946459e-06 3.42943343290718e-06
ENSG00000105982 0.0163372957655856 0.00329334984047845 0.000260453352620181 0.000169565826818048
ENSG00000105983 0.00409222838016191 0.00182209628141689 0.0427303698565647 0.0136668106274906
ENSG00000105988 -0.00320309390129927 0.00198706691871036 0.130969828954191 0.036247388183246
ENSG00000105993 0.00780260315943092 0.00140622745598017 9.40683076693523e-05 7.34836468313594e-05
ENSG00000106003 -0.0122081076308392 0.00220474997361958 9.59045808398532e-05 7.45361507870828e-05
ENSG00000106004 -0.000977369274772407 0.00478686310892772 0.841376590311047 0.176600553490989
ENSG00000106009 0.00458830875564075 0.00140232449447953 0.00606669230194807 0.00247353479478387
ENSG00000106012 0.00272631031263198 0.00204216650830427 0.204782092930446 0.0535563972262793
ENSG00000106028 0.00181555280876902 0.00129684986682239 0.184932412095066 0.0490117001254626
ENSG00000106049 -0.019350272571206 0.00147178261962911 6.93722691113971e-09 7.45711052283975e-08
ENSG00000106052 -0.00243991683597412 0.000846410740347149 0.0128276910325124 0.00475847829918954
ENSG00000106066 -0.0432338235618683 0.00766913682763407 8.0995280204784e-05 6.52771093786958e-05
ENSG00000106070 0.0131618909958586 0.00152952373466719 9.97530078903216e-07 2.14266762353116e-06
ENSG00000106077 -0.00146938135228407 0.0038061971881277 0.705703839886155 0.152873057249591
ENSG00000106080 -0.000163211003009227 0.00250324572929274 0.949006932282005 0.194731857804654
ENSG00000106089 0.00608467612911324 0.00292109673874778 0.0575584951472368 0.0177770381633713
ENSG00000106100 -0.00358991757035942 0.00195406013958793 0.0891472315871576 0.0259712187222987
ENSG00000106105 0.00920319566225109 0.00136762076850162 1.40601282896819e-05 1.63490734981274e-05
ENSG00000106123 -0.000353295752630066 0.00251910205948457 0.890614761454686 0.185024607642352
ENSG00000106144 -0.00383535893983456 0.00143713212725962 0.0193099032948203 0.00680013012284154
ENSG00000106153 -0.00108850541860254 0.00173986257167108 0.542387406222658 0.12298000313067
ENSG00000106211 -0.00109042976567206 0.00269845595949876 0.692712689852575 0.150562516855715
ENSG00000106244 -0.00193297644006258 0.00077387539683317 0.026699931493785 0.00901912326672407
ENSG00000106245 -0.00174236153740032 0.00177270524964986 0.343604679952075 0.0836317103019167
ENSG00000106261 0.00468753391737811 0.00199738473909708 0.0354344295898991 0.0115564095031954
ENSG00000106263 0.0131820560818367 0.00118168383062292 4.98993651581549e-08 2.61228311115812e-07
ENSG00000106266 0.00857658660073157 0.00216136460047932 0.0016056546236509 0.000787720980459153
ENSG00000106268 -0.00393403388465922 0.00174069773237099 0.0416287153821073 0.0133422611100556
ENSG00000106290 0.00747569948879063 0.00123505905020448 4.07970749535725e-05 3.78200540457877e-05
ENSG00000106299 -0.00860738332750077 0.00162293692974144 0.000142979898743251 0.000103351372015772
ENSG00000106305 -0.00193627686525566 0.00234834757731617 0.424510740115066 0.100110093736129
ENSG00000106330 -0.025105522806894 0.00464763217474092 0.000120771560809021 8.98493433203139e-05
ENSG00000106333 -0.000486991995751892 0.00218703231053897 0.827250762432007 0.174164624201033
ENSG00000106344 0.00996267893956543 0.00113929959598938 8.33147399595364e-07 1.86793896648517e-06
ENSG00000106346 -0.0041452465254286 0.000968631380411503 0.000896733220987784 0.000477405832205173
ENSG00000106348 -0.0250112711117591 0.00277429953780152 5.90643268119557e-07 1.47576463565907e-06
ENSG00000106355 0.00807593741803882 0.00148656871890773 0.000114572405904278 8.59607186057547e-05
ENSG00000106366 -0.0290499071007817 0.00427588425621028 1.27424664194162e-05 1.51371084316123e-05
ENSG00000106392 -0.00798626090792574 0.00114291661259475 9.51558855778202e-06 1.20369086693304e-05
ENSG00000106397 -0.023736703371966 0.0030116768857989 2.6318497180136e-06 4.58274865867075e-06
ENSG00000106399 0.010781985739288 0.00227778146217532 0.000390839910045581 0.000237394699128582
ENSG00000106400 0.00337663567928996 0.00196573299114091 0.109552755220828 0.031077435512177
ENSG00000106404 -0.00145551473345294 0.00145379083077148 0.335009128083227 0.0818526066033316
ENSG00000106415 -0.00394833145629294 0.00133300245110354 0.0110152417012392 0.00416862099363345
ENSG00000106443 0.000789280154975363 0.00192762278417763 0.688870136565738 0.149938210412318
ENSG00000106459 0.00284247864809671 0.00174849929476183 0.12800537979066 0.0355612286462489
ENSG00000106460 0.00421542623093969 0.00206627356349811 0.0621952209203208 0.0189908410723047
ENSG00000106462 0.00470053995643434 0.0019295651773819 0.0299878074889168 0.00998060233056904
ENSG00000106479 -0.014474501587704 0.00200973255732968 6.92544039311077e-06 9.49546008909629e-06
ENSG00000106524 -0.00286088532132056 0.00247606925702215 0.268716099118603 0.0678414895852786
ENSG00000106537 0.000244603063522158 0.00425634585814717 0.955046444087088 0.19572039313906
ENSG00000106546 -0.00333327521404314 0.00148516289378065 0.0428493491033223 0.0137027861524457
ENSG00000106554 -0.00774619655322907 0.0020045452343689 0.0019537962393236 0.000932253214669529
ENSG00000106560 -0.0107225314985945 0.00274480031762695 0.00180389606844719 0.000869456888983919
ENSG00000106591 0.0075018918982646 0.00116127991128733 2.13272802426782e-05 2.27235832797997e-05
ENSG00000106603 0.000445284491878566 0.00186171027330373 0.814695202501509 0.171920679151155
ENSG00000106605 -0.00374409039796053 0.0026467917425735 0.180695497931916 0.0480098100011557
ENSG00000106608 0.00658943550338764 0.00152514092517408 0.000831051145360657 0.000447461014164296
ENSG00000106609 -0.0116365832188309 0.00116788357608641 1.87649022068708e-07 6.49286431863666e-07
ENSG00000106610 0.0117554636000309 0.00121584176616853 2.6564484004142e-07 8.3369044941086e-07
ENSG00000106615 0.00225319893501702 0.00170716938753571 0.209657196194654 0.054707149833405
ENSG00000106617 -0.00357161792898453 0.00219679958060046 0.127971044505319 0.0355598589925236
ENSG00000106624 0.00998556769444297 0.00150987824912434 1.6799813963916e-05 1.88025565469704e-05
ENSG00000106628 0.0112435499049704 0.0014443781179147 3.01212311622851e-06 5.07677616534603e-06
ENSG00000106635 -0.00487729395891822 0.0010324657206558 0.000397673674911781 0.000240575418902718
ENSG00000106636 -0.000767497243282255 0.00151367601665687 0.620616625855497 0.13773483722043
ENSG00000106638 -0.00374108169501395 0.00179139108629117 0.0570026839827266 0.0176326741266722
ENSG00000106665 -0.0116730358202842 0.00308834251471769 0.00229410821711216 0.00106959023345171
ENSG00000106682 -0.00546435160145801 0.000933938641924765 5.67719397483914e-05 4.93032707987965e-05
ENSG00000106683 -0.00735159566957345 0.00127989837848964 6.77827882386594e-05 5.67811736781042e-05
ENSG00000106723 -0.00596800930807082 0.0014051415477404 0.000952023741499339 0.000503076538853954
ENSG00000106733 -0.00403577265276906 0.00170449442203801 0.0340804514473861 0.0111796524607841
ENSG00000106771 0.00209276759895987 0.0016834802519813 0.235777307625483 0.0604981043307967
ENSG00000106780 -0.0209321971615739 0.00309852209947421 1.35088066400753e-05 1.58374390038622e-05
ENSG00000106785 0.00165260778452942 0.0019298765885586 0.407324160988131 0.0967077019390544
ENSG00000106789 -0.00965359837787848 0.00228094476883056 0.000978922002545467 0.000514256716824068
ENSG00000106799 -0.00727116939389227 0.00188553440808564 0.00198373379440411 0.000945397703846108
ENSG00000106803 0.00213707414713808 0.000733359478411694 0.0120768272187446 0.00451247120680552
ENSG00000106829 0.00183805219491036 0.00117365474052159 0.141336382804556 0.0387484305475528
ENSG00000106868 -0.00202947702148849 0.00311008591194001 0.52541994209097 0.119738988698835
ENSG00000106948 -0.00641041309910382 0.000797553154850343 2.12418512087211e-06 3.86285066806863e-06
ENSG00000106952 -0.0151647667693957 0.00371026035019513 0.00128344514339184 0.000647105051826645
ENSG00000106991 -0.0270047104908261 0.00231301797784571 2.90251690691333e-08 1.81713137081142e-07
ENSG00000106993 0.00212165643791609 0.00145804378366517 0.169350149456197 0.0453440984873074
ENSG00000107020 0.00307448621084162 0.00195983465797734 0.140717762380661 0.0386007086405302
ENSG00000107021 -0.00337394182070377 0.00393272430832749 0.406479081638477 0.0965260123629438
ENSG00000107036 -0.00161837878983198 0.00107529230263379 0.156213377743618 0.0421982899405606
ENSG00000107077 -0.00482435811663599 0.000783098503383101 3.42882414581321e-05 3.31165603393134e-05
ENSG00000107099 -0.0138379371520245 0.00190634638359954 6.37431492912899e-06 8.94259274015178e-06
ENSG00000107130 -9.38030643737303e-05 0.00456317392937878 0.983911576531657 0.200430034145629
ENSG00000107140 0.00210304369908997 0.00141318394555374 0.160560650608223 0.0432685020130153
ENSG00000107164 0.00980631547493552 0.00105617930992582 4.22659866226637e-07 1.16165064239714e-06
ENSG00000107175 -0.0068654403990712 0.00177908415272381 0.00197367126517283 0.000941344101230083
ENSG00000107185 -0.0148817088817149 0.00365050957828524 0.0013093111799955 0.000657815326837468
ENSG00000107201 0.00784391325399868 0.00225201078989984 0.0040432146928762 0.00174158325350551
ENSG00000107223 0.000651248965557898 0.00105626892459585 0.548173222322449 0.124079309499011
ENSG00000107262 -0.00295545184723465 0.00171230878333669 0.108018950366705 0.0306963374287253
ENSG00000107263 -0.00439404661632822 0.00195878537349751 0.0429390151117601 0.0137208422563933
ENSG00000107281 0.00011894470293078 0.00412868238226428 0.977454214883079 0.199602153603077
ENSG00000107290 -0.000954199461905625 0.00110713593881489 0.404380940910903 0.0960742259206951
ENSG00000107317 -0.00988361825601859 0.00656719532849882 0.156228896830287 0.0421982899405606
ENSG00000107331 0.00603947307790494 0.00247493532633603 0.02975266038788 0.009912974077668
ENSG00000107338 -0.0067438547096222 0.00232455641715436 0.0123808864009576 0.00461254297481804
ENSG00000107341 -0.0041739850364416 0.00188357493174986 0.0451506627327411 0.0143328763307394
ENSG00000107362 -0.00664356130599914 0.00141733530701455 0.000424807300163186 0.000254318412547367
ENSG00000107371 -0.00976477481447833 0.00263457436078338 0.00263768924743848 0.00120966123372542
ENSG00000107372 -0.00610159378551792 0.00068597777645666 6.87783539451914e-07 1.63728871187481e-06
ENSG00000107404 0.000990303565026315 0.00220098082090483 0.660166707184347 0.144864875056798
ENSG00000107438 0.0026510655089714 0.00224041512131568 0.257881215722429 0.0654888735002642
ENSG00000107443 -0.00164603378410636 0.00151465725969459 0.296892848339596 0.0738072001308484
ENSG00000107485 -0.000784653804135923 0.00163421283237595 0.639104874932129 0.140984153548214
ENSG00000107521 -0.0108291776253097 0.00175528779451779 3.38039632275365e-05 3.27166299862434e-05
ENSG00000107537 0.00104219744488381 0.00178955572846509 0.570275530150154 0.12829303311729
ENSG00000107551 -0.0397213646558144 0.00641254364487782 3.24827978788955e-05 3.16788163919498e-05
ENSG00000107554 -0.00500239964072273 0.00258112613544377 0.0746418984091701 0.0222410009369597
ENSG00000107560 -0.00364111341674686 0.000913566071651096 0.00155363971747727 0.000764840274643701
ENSG00000107566 -0.0105223049190807 0.00188512235592025 8.89439717363822e-05 7.03471059491659e-05
ENSG00000107581 -0.00188582988433138 0.00067648792666756 0.0153883723511752 0.00559593854439136
ENSG00000107611 0.00710972615455689 0.00159579976898674 0.000648312476395069 0.000361628211690299
ENSG00000107614 0.00145026314444635 0.00180524151733384 0.436208517048082 0.102329929176559
ENSG00000107625 0.00276182265870978 0.00198282063508041 0.187020326223693 0.0495162168665043
ENSG00000107643 0.015120136262304 0.00155808480479978 2.54591744366313e-07 8.08084065750602e-07
ENSG00000107651 -0.00101722656037098 0.00100259628598978 0.328812081951398 0.0805255840729597
ENSG00000107669 -0.0120195926921418 0.001641821790904 5.82418071618699e-06 8.3514665132651e-06
ENSG00000107672 0.00289199102166767 0.00114984619589224 0.0258414285582856 0.00875848266998646
ENSG00000107679 0.00628171490616317 0.00139127030174339 0.000581025868427633 0.000329800365113251
ENSG00000107736 -0.00869997591047703 0.00207524604186389 0.00105466110074709 0.000546565638638239
ENSG00000107738 -0.0288234666423784 0.00343446889073351 1.31870799439067e-06 2.64465197636692e-06
ENSG00000107742 -0.0105608327780901 0.000942678462265318 4.74383332557343e-08 2.50415651804523e-07
ENSG00000107745 -0.0155177841552158 0.00286321602915846 0.000117125683253511 8.76220945669873e-05
ENSG00000107758 -0.006619104392034 0.00156192904058724 0.000968969071128361 0.000511249037908446
ENSG00000107771 0.00310053397971934 0.00171173565866157 0.0932459901572528 0.0269865247333445
ENSG00000107789 -0.00237107452450372 0.00510566098401545 0.650041920869682 0.143134638407826
ENSG00000107798 -0.032515127023657 0.00453498645652941 7.26260205455363e-06 9.81858954995429e-06
ENSG00000107815 0.00607895863243712 0.00307159607104573 0.0693868464479981 0.0208942459815701
ENSG00000107816 -0.0103712719604052 0.00219112064890191 0.000391000849141537 0.000237394699128582
ENSG00000107819 -0.0104663727455936 0.00176956116010192 5.11150159160784e-05 4.54680669287998e-05
ENSG00000107829 0.00911861203006108 0.000803931835901837 4.09555631086584e-08 2.28005038999577e-07
ENSG00000107833 0.00755795243783717 0.00279776789657595 0.0181446916721397 0.00643004681470443
ENSG00000107854 0.00314947996124344 0.00130836032879535 0.0316556010552381 0.0104565408230648
ENSG00000107862 0.0148021164734409 0.0009948861252836 1.52654300848512e-09 3.20588653149347e-08
ENSG00000107863 0.00976754560893702 0.00165063980926788 5.08842171595483e-05 4.53127614355599e-05
ENSG00000107872 0.00316125449005567 0.00198478675481776 0.135231763743028 0.0373063477541195
ENSG00000107874 0.00111527260659172 0.00155138420719337 0.484931582141526 0.111850470110499
ENSG00000107882 0.00571752935762988 0.00122463610242757 0.00043934146985149 0.000261664282040627
ENSG00000107890 -0.000490980046905452 0.00154073208560004 0.755041217068256 0.161606719464764
ENSG00000107897 -0.0162632465498146 0.00105307241320265 9.6307207787386e-10 2.32930301846209e-08
ENSG00000107902 -0.0261825931698724 0.0033587991614856 2.96683459953849e-06 5.02144030546453e-06
ENSG00000107929 -0.0118609085860325 0.00170789557449126 1.01463831743121e-05 1.2653070628961e-05
ENSG00000107937 0.00397340080627115 0.00126979753510063 0.00798567050121632 0.00315129429459295
ENSG00000107938 -0.0025733545390427 0.000688880333897219 0.0024951265558291 0.00115123175293861
ENSG00000107949 0.000107818588171592 0.00120662870850912 0.930161565059849 0.191708996588536
ENSG00000107951 -0.00104324045366712 0.00108551637484375 0.354060320533794 0.085796663756956
ENSG00000107954 -0.0116683723399307 0.00307508273980472 0.00223055900147119 0.0010455172716657
ENSG00000107957 0.00814322112965423 0.00225296797191436 0.0031438337794198 0.00140160949627354
ENSG00000107959 0.0209511607453813 0.00183725579265057 3.84254751862916e-08 2.18674184032525e-07
ENSG00000107960 -0.0170871507074546 0.00291866551008595 5.64384926795172e-05 4.91195135824689e-05
ENSG00000107968 -0.0200456311368496 0.00272390637497022 5.51003271921541e-06 8.01844872012171e-06
ENSG00000108010 -0.0036755395614998 0.0014819458312864 0.0275990108360539 0.00928312228648785
ENSG00000108021 0.00707976290942238 0.00132649427723374 0.000134932590386765 9.85059854015749e-05
ENSG00000108039 -0.00351987994045333 0.000903435725732211 0.0018396787253295 0.00088420312156506
ENSG00000108055 -0.00472574007967881 0.000690058161554035 1.17329037753734e-05 1.41816126184837e-05
ENSG00000108061 -0.00253954680306611 0.000688709702889221 0.00273498596057291 0.00124433502859496
ENSG00000108064 -0.00496994117612931 0.000780889886549218 2.47837797920072e-05 2.5506435292172e-05
ENSG00000108091 -0.00604499299000437 0.00104618069917426 6.40304079534167e-05 5.43913214469036e-05
ENSG00000108094 -0.000994957760926857 0.00109213922195675 0.378869232199962 0.0908751678163007
ENSG00000108100 -0.0108984642296527 0.00121321920084589 6.15096245945614e-07 1.52079722289251e-06
ENSG00000108106 0.00236701435393657 0.00140247357327165 0.115291091366633 0.032503211985235
ENSG00000108107 0.00714180632120688 0.00117105662647075 3.78893869951795e-05 3.56992348705002e-05
ENSG00000108175 -0.0143115435306884 0.00212175157396229 1.37246412979965e-05 1.6051575509695e-05
ENSG00000108179 -0.0218251792791218 0.00281489834776041 3.14491650797848e-06 5.26755555648581e-06
ENSG00000108187 0.0143912799447948 0.00296626820590669 0.000316220751631033 0.000198898494766751
ENSG00000108219 -0.0152451776706343 0.00113833683589941 5.54167898754859e-09 6.38247713926834e-08
ENSG00000108239 -0.00882032027065128 0.00309937533088103 0.0137663550860935 0.00506627325829904
ENSG00000108256 0.00120975636689204 0.00202876520656109 0.561213933456083 0.126536949972236
ENSG00000108262 -0.012876513860759 0.00134014343636029 2.8546709957772e-07 8.761874793479e-07
ENSG00000108270 0.00357161787609317 0.00068327237833106 0.000163183935518223 0.00011520126341472
ENSG00000108278 -0.000232855551446944 0.0014359829133387 0.873675048649711 0.182035700332138
ENSG00000108292 -0.0150613583034617 0.00142916087855749 9.75672484996823e-08 4.07561068069592e-07
ENSG00000108294 0.000860513417799355 0.000741322903040852 0.266603513544052 0.0674053545007714
ENSG00000108296 0.00539075990810717 0.00106159144113908 0.00021176331983487 0.000142349771923423
ENSG00000108298 0.00334555036481773 0.000747688094982968 0.000625818365081569 0.000350942562891617
ENSG00000108306 0.00151416051481826 0.00239244324971288 0.537777841980936 0.122083623096924
ENSG00000108312 -0.00899067838997791 0.00104299551090177 9.78492900497581e-07 2.11492412021372e-06
ENSG00000108344 0.0107523611130147 0.000759722244801826 2.82165866667543e-09 4.33283014875515e-08
ENSG00000108349 0.0122462965085162 0.00144329710858254 1.16726713619681e-06 2.41296817761819e-06
ENSG00000108352 0.0267995202255659 0.00275033263527524 2.42856558127923e-07 7.86314766863842e-07
ENSG00000108375 0.0143864827506647 0.00180088223950823 2.27142162745965e-06 4.09061815761959e-06
ENSG00000108389 0.00957817355137819 0.000992402630077191 2.71108849623676e-07 8.4498533320101e-07
ENSG00000108395 0.00479940065728662 0.00167668624956291 0.013335272199603 0.00492862518699478
ENSG00000108405 -0.0238567678063759 0.00364506984020426 1.86819183568721e-05 2.04546923459686e-05
ENSG00000108406 0.00820675211358555 0.00133455581113039 3.49096980686581e-05 3.35852060522584e-05
ENSG00000108423 0.00695838954518404 0.00307565748524064 0.0414464075641811 0.013289541064013
ENSG00000108424 -0.000613031708184462 0.000691336927685739 0.391331686229498 0.0933966528238232
ENSG00000108433 -0.00528561279995932 0.0042089177562041 0.231285782029176 0.0595224355011579
ENSG00000108443 0.00766317900966187 0.00130494291867033 5.47904144391313e-05 4.80134265610624e-05
ENSG00000108465 0.00759064459834673 0.00120950464407688 2.85202607169127e-05 2.8543413659654e-05
ENSG00000108468 0.00101564215949972 0.00146512596600506 0.500374979053011 0.114919352407564
ENSG00000108469 -0.000216924743045649 0.00123074542420045 0.862809884992974 0.180114545166919
ENSG00000108474 0.00153563534278969 0.0022043590479871 0.498298727403076 0.114485992357653
ENSG00000108479 -0.016324282247164 0.00414604450435945 0.00170181263637741 0.00082639513191256
ENSG00000108506 0.0124088207313802 0.00191012331987091 2.01503056305381e-05 2.17376818045318e-05
ENSG00000108509 -0.0060580509476548 0.00132299787731858 0.000517049506748145 0.000298816010832745
ENSG00000108510 0.00207529678980419 0.00149199355401821 0.187588642710099 0.0496449481668676
ENSG00000108515 0.00192867903981966 0.00199327359105008 0.350904713909708 0.0850916678797177
ENSG00000108518 -0.0209971150131301 0.0030377065440111 1.06555412572856e-05 1.31153582533997e-05
ENSG00000108523 0.000398543352148668 0.00064973425637333 0.55019776789113 0.124447579828755
ENSG00000108528 -0.00944221718349753 0.00169363371806669 8.99460689729188e-05 7.10467472058129e-05
ENSG00000108551 0.0137893814803008 0.00401756034350174 0.00445723113311982 0.00189683774030899
ENSG00000108557 0.000618565089417769 0.00194459634792143 0.755465516585064 0.161668921270996
ENSG00000108559 0.00606189383821431 0.000972923709401697 3.06521015410157e-05 3.02479511847469e-05
ENSG00000108561 0.000993896369537994 0.0016449628753158 0.55610488924209 0.125560589844177
ENSG00000108578 0.0026995111360928 0.00158477752809452 0.112264471692937 0.0317535750433773
ENSG00000108582 0.00266071282992643 0.00201389066622789 0.209224128284961 0.0546177168013008
ENSG00000108587 0.0028673723217816 0.00131453371583658 0.0481217934129798 0.0151705179270778
ENSG00000108588 0.00350329236306358 0.0015205071144386 0.0383708636656719 0.0124018344095912
ENSG00000108590 0.000530457294770428 0.00347046322061439 0.880864198615487 0.183250782717904
ENSG00000108591 0.00641362885725679 0.000899561927672067 7.70484300514319e-06 1.03013092450206e-05
ENSG00000108592 0.0161142590779964 0.000966945235513017 3.74279750969423e-10 1.56075787936186e-08
ENSG00000108599 0.00239667735644982 0.00186735270982113 0.22173720903946 0.0574194328413862
ENSG00000108604 0.00344884602965675 0.000925298442843713 0.00253478988464781 0.00116708786104291
ENSG00000108622 -0.00208648012440697 0.00379670686080252 0.591943958509769 0.132391903080082
ENSG00000108639 -0.0123955478986483 0.000967034589321441 9.43756867568592e-09 9.05788457165245e-08
ENSG00000108651 0.0104395975245043 0.00146226651616589 7.59645875851076e-06 1.01676416073223e-05
ENSG00000108654 -0.0111353894906326 0.000853570410946692 7.62434827795527e-09 7.7807520950643e-08
ENSG00000108666 0.00857814587653748 0.00188922574249095 0.000554612576145981 0.000317189809360021
ENSG00000108669 -0.00271730709699348 0.00092405382484419 0.0114764549731068 0.00432152503171043
ENSG00000108671 0.000876805773624658 0.000965739978840975 0.380448116012052 0.0911408959891388
ENSG00000108679 -0.0027363752657288 0.00172918880206943 0.137559286359841 0.0378502050721747
ENSG00000108688 0.0079472121305491 0.00471972504654654 0.116058585797287 0.0326891034251861
ENSG00000108691 -0.0111945574457926 0.00529721459710238 0.054481212882084 0.0169521699472149
ENSG00000108733 -0.00857643529810278 0.0046884973189274 0.0903850546535644 0.0262811827855968
ENSG00000108771 0.00930780997452917 0.0018042315035627 0.000183801373073388 0.000127158245002953
ENSG00000108773 -0.0014230623293999 0.00225447520706801 0.538839374910771 0.122278697939248
ENSG00000108774 -0.00840823727610782 0.000808192314668223 1.13451554974126e-07 4.52663569012333e-07
ENSG00000108784 -0.0105011179470312 0.00261475937229261 0.00146696313255228 0.000726904888514799
ENSG00000108788 -0.00613790730301 0.00148017991494725 0.00114821695924906 0.000587869956760035
ENSG00000108797 0.0100805778434882 0.00261861777351553 0.00200912991285902 0.000955617865196832
ENSG00000108798 -0.0156286733357231 0.0022536660811865 1.02993970209857e-05 1.27782740618084e-05
ENSG00000108799 0.00219661434347852 0.00105653174090473 0.0579695767432468 0.0178880116120512
ENSG00000108819 -0.0123740746000371 0.00112831186966099 6.10440030211667e-08 3.0069673387394e-07
ENSG00000108821 0.028973280875076 0.00234430691652571 1.46622016105505e-08 1.2270677498086e-07
ENSG00000108825 0.0175253497332484 0.00110259905425629 6.74202266743436e-10 1.87429589298374e-08
ENSG00000108826 0.00500569003962651 0.00152257212796781 0.00588588968123486 0.00240468175898307
ENSG00000108828 -0.0159900708112673 0.00260135528252053 3.50561280049516e-05 3.3659136970016e-05
ENSG00000108829 -0.00538499309698546 0.00106796027586917 0.000225479031894896 0.000149920970648978
ENSG00000108839 0.00837709048223097 0.00390014578965917 0.0511528705614615 0.0160347739585391
ENSG00000108840 0.00820274586375868 0.000872723018609787 3.67511633425488e-07 1.05277775430918e-06
ENSG00000108846 -0.0133210267833607 0.00418510797473872 0.00719996802467332 0.00287169672521237
ENSG00000108848 0.00627139127692598 0.00153567747862532 0.00129179076011691 0.000650228467969601
ENSG00000108852 0.0233963367658696 0.00492948661819656 0.000382034840892046 0.00023339130248295
ENSG00000108854 0.0122512731505505 0.00140104309798378 8.33329831065847e-07 1.86793896648517e-06
ENSG00000108861 -0.0141539254800378 0.00279226724358454 0.00021514846343575 0.000144384530261979
ENSG00000108883 0.0159216125973152 0.000745572404192694 1.65854589005557e-11 3.80040965139094e-09
ENSG00000108932 -0.0251103107878477 0.00279011860009084 6.02352757425261e-07 1.50037172350213e-06
ENSG00000108946 0.00106637712123013 0.0011137734130031 0.355810599541582 0.0861086408308807
ENSG00000108953 0.00212837875854284 0.000591512683356733 0.00324302748059473 0.00144025764646755
ENSG00000108958 0.00107900282254679 0.00294227459295708 0.719724726373688 0.155450870347996
ENSG00000108960 0.0034426048391107 0.0025099043158052 0.193395087864655 0.0510030259933064
ENSG00000108963 0.0136142372876547 0.00155652759863313 8.31031430962488e-07 1.86624623401749e-06
ENSG00000108984 -0.0154592584516652 0.00341235857127825 0.000565026243942325 0.000322003389103843
ENSG00000109016 0.00244852745392503 0.0027412723581465 0.387981867924843 0.0926790930848753
ENSG00000109046 0.00695031191418731 0.00129295492908628 0.000126332027938118 9.32404206455509e-05
ENSG00000109062 -0.00604314872107314 0.00223068148423224 0.0178807884122349 0.00635328168906473
ENSG00000109063 0.00922806093237283 0.00181343863094764 0.000207818693449569 0.000140048463867886
ENSG00000109065 0.00959690224186871 0.000578420682569357 3.95480314180877e-10 1.568058400067e-08
ENSG00000109066 -0.0159009801943002 0.0028739471424337 9.66191095246759e-05 7.48989336084398e-05
ENSG00000109079 0.00268926697124006 0.00267374645866102 0.332864609694397 0.0814191123563257
ENSG00000109083 -0.00089441556889918 0.00187528084842088 0.641315478783614 0.141394427050927
ENSG00000109099 0.00412307603442953 0.00318675088063572 0.218243292470559 0.0566237990610029
ENSG00000109103 -0.00626256730869651 0.00116527877339801 0.000126596120014848 9.3321425231347e-05
ENSG00000109107 0.0125342378881077 0.00200668942262814 2.98969892577544e-05 2.96714741770755e-05
ENSG00000109111 0.0101200845565344 0.000662838540017393 1.10955493272554e-09 2.48975175254819e-08
ENSG00000109113 -0.0122333474257139 0.00365211708180323 0.00522412994363492 0.00216689629660345
ENSG00000109118 -0.00189639575430204 0.00135311006335239 0.184482585296192 0.0489085625737029
ENSG00000109133 0.00433246729725944 0.00174093678757698 0.0271671641880083 0.00915011555195525
ENSG00000109171 -0.00224182037464005 0.00101910864578414 0.0465158490773234 0.0147102573745214
ENSG00000109180 0.00590321275492393 0.000833624548302102 8.27601667940059e-06 1.0825591720052e-05
ENSG00000109184 -0.0133342012892099 0.00170859791692648 2.9300790118829e-06 4.97664360081756e-06
ENSG00000109189 -0.0183566145392315 0.00198594582270572 4.44780028225689e-07 1.20195841014147e-06
ENSG00000109220 -0.00549717313001654 0.00133652967945174 0.001222954702664 0.000621007703705994
ENSG00000109270 -0.00534284879119595 0.00110767378113244 0.00033255086107745 0.000207725553995789
ENSG00000109320 0.00523397988569242 0.00339100766453528 0.146698525894498 0.0400234210504476
ENSG00000109321 -0.00575483478284026 0.00270749806291597 0.0532826865844121 0.0166284439065424
ENSG00000109323 0.0167658416413936 0.00130402248323603 9.09732056108769e-09 8.87215284803557e-08
ENSG00000109332 0.000634964317951474 0.000750958115545126 0.413102568646815 0.0978636484230787
ENSG00000109381 -0.0060888249028079 0.000977084649012974 3.06017560606519e-05 3.02445844839566e-05
ENSG00000109390 0.00133952984071249 0.00197978528104515 0.510517422281794 0.116926741598602
ENSG00000109436 -0.0190915428861208 0.00398254477097093 0.000350716095678511 0.000217123107365037
ENSG00000109445 0.00185595957360146 0.00084600828219545 0.0470311868958005 0.0148538069321496
ENSG00000109452 -0.0171937707420244 0.00355017968915299 0.000321102935775896 0.000201563766456529
ENSG00000109466 0.00122396358090479 0.00135558239902092 0.383001271485405 0.091652675622135
ENSG00000109475 0.0102039963313688 0.00172813796789068 5.1965385333531e-05 4.61057932379785e-05
ENSG00000109519 -0.00140457690138552 0.00107972727099684 0.215891866986526 0.056122082537653
ENSG00000109534 -0.00367611873298235 0.002251752645815 0.126536044972836 0.0351894098693582
ENSG00000109536 0.00286993736417079 0.0012632770818467 0.040731140435982 0.013082742446855
ENSG00000109572 -0.00222710567775763 0.0012378883508494 0.0952446378107732 0.0275024297355307
ENSG00000109586 -0.0108488833390184 0.00385045172141376 0.0145327719052626 0.00530874747232233
ENSG00000109606 0.00980422889143054 0.0019019699214356 0.000185122258042141 0.000127852638515761
ENSG00000109618 0.00173223612894019 0.00172414426297549 0.333379760754462 0.0815203858425073
ENSG00000109670 -0.00150355677471156 0.00141300423732255 0.306656451654564 0.0759222717054295
ENSG00000109685 -0.00466605688786273 0.00126214386331881 0.00268572177778514 0.00122699920579836
ENSG00000109686 0.0240262490570746 0.00211210417847085 3.95657965231628e-08 2.22859430746763e-07
ENSG00000109689 -0.00458778432916672 0.00154151646745018 0.0107193476172724 0.00407257338191444
ENSG00000109736 -0.00312681373293722 0.00141024455640423 0.0450491913817189 0.0143044196369513
ENSG00000109756 -0.000731742377828823 0.00149302416980515 0.632225284448699 0.13979805826487
ENSG00000109762 0.0194932558608669 0.00267067551325818 6.01239943947818e-06 8.55292289139236e-06
ENSG00000109775 0.00207770739762631 0.00209543134304153 0.33951880738787 0.0827955376311715
ENSG00000109787 -0.0145133032691919 0.000721496458499478 3.53193903287876e-11 4.53205165891523e-09
ENSG00000109790 -0.00178696525655065 0.00115687373076409 0.146418663503139 0.0399605898808495
ENSG00000109854 -0.00953854367941592 0.00210326428160017 0.00056015557012335 0.00031952879392298
ENSG00000109861 -0.0150765730456891 0.0021385646034417 8.67250407326158e-06 1.12108340219103e-05
ENSG00000109917 -0.00467156142984136 0.000573279505476274 1.82643676839582e-06 3.40852777866429e-06
ENSG00000109919 0.00265648433912576 0.00129600660261612 0.0611246565218898 0.0187159344605015
ENSG00000109920 0.00820684692543091 0.000522272536210252 7.76988697086093e-10 2.11150392140517e-08
ENSG00000109929 0.00164380215074024 0.00195509349370327 0.415668862943173 0.0983702546140735
ENSG00000109943 -0.000303378129077124 0.0017569861976001 0.865570424344633 0.180644042557234
ENSG00000109971 -0.00407880442722963 0.0018968815559474 0.0509313603227393 0.0159791777585029
ENSG00000110002 0.00461846990193674 0.00187049106094019 0.0281812467021123 0.0094495574009108
ENSG00000110011 -0.0019898876425597 0.00172029185185146 0.268202770449178 0.0677331026943763
ENSG00000110031 0.00148527453788851 0.00117727265752517 0.229252512970885 0.0590808895721735
ENSG00000110046 0.00822987723153932 0.000922714624160208 6.6678617349006e-07 1.60467734695074e-06
ENSG00000110047 -0.00470952239050603 0.0017234581085005 0.0170966977792797 0.00613052232776311
ENSG00000110048 -0.000126424667040867 0.00126202340261523 0.921732884929454 0.190328636675149
ENSG00000110057 -0.011277414978498 0.00265632922966766 0.000955173538205187 0.000504630727804778
ENSG00000110060 0.00710703594410109 0.00183447962826993 0.0019177666045541 0.000917575458887626
ENSG00000110063 -0.00268092462868244 0.00228125190943351 0.260991260587318 0.0661467086107625
ENSG00000110066 -0.00629905149273821 0.00170512857179688 0.00269984053805778 0.00123205314654999
ENSG00000110074 0.0139315590248028 0.00121926353301229 3.75269197634891e-08 2.14570369524461e-07
ENSG00000110075 0.00512852094461663 0.00165189962111215 0.00837198052339018 0.0032833823457952
ENSG00000110077 -0.0289184456898767 0.00608188980883983 0.000376139039685207 0.000230371354349749
ENSG00000110080 -0.0120708855086544 0.00285785792175723 0.000994578050490445 0.000520559168232542
ENSG00000110090 -0.00522242381955125 0.00328603820439795 0.136012616320599 0.0374843321901902
ENSG00000110092 0.0605366712580072 0.00450802684419619 5.36271491531846e-09 6.23574824451542e-08
ENSG00000110104 0.0047577384152753 0.00373413294625062 0.224927232104819 0.0581521056625225
ENSG00000110107 0.00296912059097015 0.00113487763497728 0.0213376620098568 0.00741063233333214
ENSG00000110108 -0.018189011762549 0.00199835992120812 5.29951447311322e-07 1.36501583073786e-06
ENSG00000110171 -0.00619144765202029 0.00134357954701975 0.000490358435916752 0.000286056322551557
ENSG00000110172 0.00086866373380977 0.000981639859541511 0.3922782844665 0.0935856321576865
ENSG00000110200 -0.0104222726185052 0.00323715054964829 0.00670981679825933 0.00270384548299343
ENSG00000110218 -0.00436223562416493 0.0022837459471229 0.0784275338708284 0.0232230912007269
ENSG00000110274 0.00102604358532071 0.000932026805491213 0.290918388653552 0.0726055429875989
ENSG00000110315 -0.00324936491448703 0.0020650657581522 0.139618079949864 0.0383420603261721
ENSG00000110321 -0.00245054365388482 0.00108088316538711 0.0410831482103484 0.0131853002656074
ENSG00000110324 -0.0123401617563993 0.00201605317686375 3.65473666342663e-05 3.48419794759709e-05
ENSG00000110330 0.00191040792661753 0.00169246706280866 0.279394499923822 0.070214924947886
ENSG00000110344 0.00723854360699495 0.00212145429061328 0.00463364927087879 0.00196013023840801
ENSG00000110367 8.03169774796673e-05 0.00223486902918899 0.971877686921634 0.198647884639814
ENSG00000110395 -0.0125834276234528 0.00106569183673121 2.53583289827661e-08 1.694256884718e-07
ENSG00000110400 -0.000189282418121189 0.00319663903806826 0.953683057380057 0.195474116002178
ENSG00000110422 -0.00646865579042948 0.000813090067262153 2.37638573041752e-06 4.23549609876072e-06
ENSG00000110429 0.00322461706756268 0.00133160198102965 0.0308121419962406 0.0102098201106015
ENSG00000110435 -0.00498888054310579 0.00271771242466596 0.0893757144178321 0.0260283769312532
ENSG00000110442 -0.0125816596211759 0.00228743617079618 0.000102089665406556 7.84856501144398e-05
ENSG00000110446 -0.0125284197568809 0.00219714834365547 7.26711591999023e-05 5.99467053853342e-05
ENSG00000110448 -0.00248796087468245 0.00162536418972054 0.149806009561223 0.0407700508731191
ENSG00000110455 -0.00706313461594285 0.00202891159883784 0.00405741583282372 0.00174614539049436
ENSG00000110492 0.0054849367204758 0.00295108784328818 0.0858650854750019 0.0251274111360554
ENSG00000110497 0.0136548568176253 0.0012907771482226 9.3306743292965e-08 3.98174883450604e-07
ENSG00000110514 -0.000947454834971534 0.000829228555165314 0.273822735019383 0.0689508036834707
ENSG00000110536 -0.00900108895292487 0.00209331344989959 0.00086339347187759 0.000461995264110252
ENSG00000110583 -0.0109672256308676 0.00245746696472204 0.000639401764766043 0.00035739965853061
ENSG00000110619 0.0178066821331365 0.00115797132006594 1.01557994537496e-09 2.40813673305262e-08
ENSG00000110628 -0.00251286715466884 0.0029798782463093 0.41432005350684 0.0981086496961929
ENSG00000110651 0.000865072595510899 0.00127311874925143 0.508745548813419 0.11657611625149
ENSG00000110660 0.00742610606906031 0.00300523644519873 0.028078873370079 0.00942243784240425
ENSG00000110665 -0.02336877275136 0.00229632344814431 1.46795463807536e-07 5.44543072620928e-07
ENSG00000110696 0.00385893477171285 0.00139620229889344 0.0161049284567437 0.00582498316480504
ENSG00000110697 -0.011292100708017 0.00181879394420923 3.17505958148564e-05 3.10775183723862e-05
ENSG00000110700 0.00684202436578287 0.00307811198974325 0.0445884628240924 0.0141804652471608
ENSG00000110711 -0.00129064184922648 0.00161941743815824 0.439776995628472 0.103077076721669
ENSG00000110713 0.0207933886105173 0.00192457283400755 7.2820250826126e-08 3.40666026715357e-07
ENSG00000110717 0.00837245086409096 0.00162088471165611 0.000181734461960231 0.00012602798088175
ENSG00000110719 0.00151333108507962 0.00117805285149438 0.221350010445352 0.0573314432884904
ENSG00000110721 0.00195435675968581 0.00179023841547212 0.294795920703864 0.0733613112579597
ENSG00000110756 0.00427361322817109 0.00167105600058689 0.0238547247872061 0.00816821607024886
ENSG00000110768 -0.00206729067300681 0.00113482485999745 0.0915840920546733 0.0265787006597467
ENSG00000110777 -0.00302658660872988 0.00379331573241654 0.439275792725084 0.102969580980653
ENSG00000110801 -0.00110507983234837 0.00149146435120815 0.471904509912743 0.109335810346758
ENSG00000110848 -0.0054320802304235 0.00370432216261648 0.166303835906654 0.0446173460074221
ENSG00000110851 -0.0013931374738318 0.00158239901841674 0.39462963446795 0.0941001829012592
ENSG00000110852 0.00389305021734242 0.00164983165380341 0.0345968838741198 0.0113244864146908
ENSG00000110871 -0.000609170578868579 0.00207462005137577 0.773676012336956 0.164662651585406
ENSG00000110876 -0.0167057258823179 0.00201892407074274 1.54247693011809e-06 3.01102643748035e-06
ENSG00000110880 -0.00424846021535694 0.00253372274160763 0.117455337302079 0.0330325045114652
ENSG00000110888 -0.00483872113634476 0.000919655210188783 0.000153781785310037 0.000109748988806418
ENSG00000110906 -0.00529729604547778 0.00104674898138352 0.000218295514873241 0.000146091134716575
ENSG00000110911 0.00155073524930805 0.00161490619099003 0.354443480462872 0.0858551044850001
ENSG00000110917 0.00442357188593772 0.00161382488262698 0.0168230926988358 0.00604406224815152
ENSG00000110921 0.0168285280895438 0.00323660529903275 0.000171258111165622 0.000119955943031915
ENSG00000110925 0.017265538968566 0.00146461028958105 2.58586225293578e-08 1.71348268419223e-07
ENSG00000110931 -0.0126431354073987 0.00271973353819197 0.000455619544065212 0.000268773029316049
ENSG00000110934 -0.0201986193439114 0.00320567717923816 2.74069996659561e-05 2.77003970212824e-05
ENSG00000110944 0.00424315636442927 0.00226088586523557 0.0831741082965198 0.024428532549159
ENSG00000110955 -0.00451693901711842 0.000588536331700628 3.51142135097425e-06 5.68840272257835e-06
ENSG00000110958 0.000408846132344092 0.00133282152032202 0.763889993512156 0.163110950459435
ENSG00000110987 -0.0082159242411308 0.00249052605622503 0.00576021758825764 0.00236131581101611
ENSG00000111011 0.0080436272562364 0.000726860691388131 5.4868361565134e-08 2.7861639747212e-07
ENSG00000111012 0.0106701144777495 0.00301187488383435 0.00360661358801777 0.00157911275866393
ENSG00000111142 0.000920075266581405 0.00104301511302697 0.393725197529219 0.0939030340326317
ENSG00000111144 -0.0149835729575357 0.00289782294131332 0.000180070889030737 0.000125108056865673
ENSG00000111145 -0.0106214222306157 0.00114574127015353 4.30186626518238e-07 1.17158861349597e-06
ENSG00000111196 0.00246362111776748 0.00163181016349932 0.155025253806699 0.0419638273955958
ENSG00000111203 0.00570487531801758 0.000899924891690658 2.57896568089703e-05 2.63186988489985e-05
ENSG00000111224 0.0033660048437309 0.00222373325948692 0.154036268629036 0.041761553736527
ENSG00000111229 -0.00917054070325762 0.00191074673376596 0.000347181021326571 0.000215482686882856
ENSG00000111231 0.0100572047180966 0.00233754397005776 0.000859336051184166 0.000460129564960777
ENSG00000111237 -0.00788153195662804 0.00164890659845011 0.000359608284854121 0.000221876251216004
ENSG00000111252 -0.0201327593852206 0.00220392152461324 5.08609586344193e-07 1.33110820952208e-06
ENSG00000111266 0.0025984542056443 0.00261954530370738 0.339327642848168 0.0827572641239771
ENSG00000111269 -0.0118811841517533 0.00181701229107048 1.88593928907448e-05 2.05744963520615e-05
ENSG00000111271 -0.00287353478552587 0.00187875922477903 0.150106691675044 0.0408426906450033
ENSG00000111275 -0.0339708216308989 0.0066506971461151 0.000200955509422053 0.000136499041033453
ENSG00000111276 -0.0116541596006283 0.00233567379281857 0.000247446003291249 0.00016262718578098
ENSG00000111300 0.0115205927133247 0.00152222170868877 4.08267625124409e-06 6.33788984955179e-06
ENSG00000111321 -0.0293931963663515 0.0035351373742409 1.46226958962968e-06 2.88002514300493e-06
ENSG00000111331 -0.0154694747670283 0.00401372652023017 0.00199182728507145 0.000948320552262865
ENSG00000111335 0.00207455697819424 0.00283002705427895 0.476538058203297 0.110177163308594
ENSG00000111348 -0.0117028709528676 0.000950549621921546 1.53553619335865e-08 1.2504628849768e-07
ENSG00000111358 0.00474422736061228 0.00195843112771145 0.03076272990099 0.0102020126248627
ENSG00000111361 0.00600713046347678 0.00165193524856245 0.00301451689389817 0.00135117928649497
ENSG00000111364 0.00892195504603269 0.00112333455522749 2.42009760023031e-06 4.2944170953717e-06
ENSG00000111371 0.00548952848983619 0.00284760786115709 0.0760173897113936 0.0226062943554682
ENSG00000111412 -0.00428710981380168 0.00184853749982281 0.0373053429721729 0.0121110546033863
ENSG00000111424 -0.020707023610223 0.00382324774206379 0.000117853365570086 8.80847394772721e-05
ENSG00000111445 0.00358048340604687 0.0014825585490288 0.0311920267321356 0.0103217379830605
ENSG00000111450 -0.0131934921502771 0.00504762507867705 0.0214369765525844 0.00744191868296282
ENSG00000111481 0.000724753697418932 0.00109861202151966 0.520963267559855 0.118958732616696
ENSG00000111530 0.00460240898562932 0.00132164888503922 0.00404901565175757 0.00174284041098496
ENSG00000111537 -0.00583572465648793 0.0053175178060753 0.292355697718884 0.0728665105118088
ENSG00000111540 -0.00424746930651897 0.00293162348249362 0.171070412495218 0.0457388790617947
ENSG00000111554 -0.00405194733307744 0.00208924735409238 0.0744619179352802 0.0221955756315688
ENSG00000111581 0.00666917400202338 0.00176601431623069 0.00230859144757012 0.00107542368345688
ENSG00000111596 0.00416287505848142 0.000845043860738922 0.000276879350181633 0.000177865936897701
ENSG00000111605 -0.00377020752009601 0.000787234285214776 0.000353637609790391 0.000218638580097249
ENSG00000111615 0.00198118320989798 0.00122136365148462 0.128770234487906 0.0357325366803101
ENSG00000111639 0.000855218487158793 0.00235097713516195 0.721876285572442 0.155845991695998
ENSG00000111640 -0.00769103193917761 0.00147153559388589 0.000163379368125882 0.000115305574902633
ENSG00000111641 0.00917156680926627 0.00120591196148118 3.87269640999058e-06 6.09009847776189e-06
ENSG00000111642 -0.00886559137654583 0.00143481287056721 3.32948116535348e-05 3.23663245212807e-05
ENSG00000111644 0.00489117307452061 0.0032974867817015 0.161828735112403 0.0435665424075048
ENSG00000111647 -0.00257367029441126 0.0012443358797383 0.0591101952017858 0.0181842985021505
ENSG00000111652 -0.00552796374887827 0.00212368002024805 0.0218805884419132 0.00757152721218789
ENSG00000111653 -0.000676239927032181 0.00164320070315565 0.687382138804496 0.14966821179501
ENSG00000111666 -0.0107374826318547 0.00120374586119348 6.66063247908727e-07 1.60453411672848e-06
ENSG00000111667 -0.000886695808362035 0.00212910016420252 0.683863761882891 0.149076601035515
ENSG00000111669 -0.00849314457481291 0.00173633225366087 0.000294558584996403 0.00018735599141415
ENSG00000111670 0.0173105266746146 0.00214298804686214 2.01115484722627e-06 3.69902234699695e-06
ENSG00000111671 0.0148701736778967 0.00283780648564994 0.000159599413266322 0.000113133042225367
ENSG00000111674 0.0124776718160812 0.00198390249507584 2.79090344614997e-05 2.81279191657391e-05
ENSG00000111676 -0.00897429417585824 0.00184795925812437 0.000313587517134828 0.000197512570005716
ENSG00000111678 0.012629603302045 0.00274284147860282 0.000493580869033228 0.000287450841933823
ENSG00000111679 -0.017284072639643 0.00262780412054278 1.77648872223266e-05 1.96449948253436e-05
ENSG00000111684 0.0091157463701003 0.00149056826725989 3.68629348459139e-05 3.50599059150009e-05
ENSG00000111696 0.0112178093917119 0.00323427827870529 0.00415854160501803 0.00178458510660218
ENSG00000111707 0.00395949264037402 0.00107298826177841 0.00272064428205019 0.00123920865853166
ENSG00000111711 -0.00487830854958341 0.00157328344890913 0.00843510024143417 0.00330545712631406
ENSG00000111716 0.00409021139651851 0.00181956158064658 0.0425713422662074 0.0136177483197894
ENSG00000111725 -0.0037904194795706 0.000929444297582303 0.00130552151020637 0.000656183961258969
ENSG00000111726 -0.000350499827879331 0.00270651114202333 0.89894234998442 0.186418394396326
ENSG00000111727 0.00512118083727493 0.000887071068782003 6.45661353767652e-05 5.46972985711223e-05
ENSG00000111729 -0.0151367912609596 0.00325114489987251 0.000449741907617291 0.000266410400587182
ENSG00000111731 0.00635036541066056 0.00136855470887871 0.000462667286543819 0.00027229063603229
ENSG00000111737 -0.00155468751120852 0.000824242805879464 0.0818059359251542 0.0240783116834417
ENSG00000111775 0.00366493140603673 0.00151367704752634 0.0308350498956577 0.0102133925610267
ENSG00000111786 -0.00628358423308129 0.000755919825622562 1.46633342238731e-06 2.88441982606097e-06
ENSG00000111790 -0.00495934273743801 0.000958822615142183 0.000179539562030432 0.000124960441322509
ENSG00000111796 -0.000200627009321734 0.00329311403930254 0.952347045603475 0.195216820689135
ENSG00000111801 -0.00892155107545342 0.00156925018960588 7.47527473348329e-05 6.11685347949363e-05
ENSG00000111802 0.00010864898065959 0.00116869211856224 0.927347792789087 0.191292079829667
ENSG00000111817 -0.013731737339492 0.00221022795297528 3.15354986870686e-05 3.09007653700659e-05
ENSG00000111832 0.000947736319278158 0.00192314176643369 0.630368358099134 0.139438445826252
ENSG00000111834 0.0237815257847592 0.00223472773184363 8.70213422300367e-08 3.81485131974879e-07
ENSG00000111843 -0.0174866885368763 0.00237207862601643 5.40949122014287e-06 7.90065841777194e-06
ENSG00000111845 -0.00149086350334812 0.0014929648202266 0.336217500426928 0.0821146665969897
ENSG00000111859 -0.0131303446233006 0.00187483435051061 9.29290726591664e-06 1.18046158076368e-05
ENSG00000111860 0.000704084526658356 0.00136303276751788 0.614139621103426 0.136497781541759
ENSG00000111863 0.0101852279276067 0.00251205824378711 0.00136470135648801 0.000682242793659649
ENSG00000111875 -0.00838965832125626 0.00190762861038826 0.000720373561641333 0.000396700394015218
ENSG00000111877 -0.00670394928414895 0.00158551146391069 0.000986277810659607 0.000517222205284756
ENSG00000111880 0.000593869420044563 0.00146558140734061 0.691911870056981 0.150451333639421
ENSG00000111885 -0.0152182197752391 0.00189994891506495 2.20637272682394e-06 3.99130274774888e-06
ENSG00000111897 0.00105461076317449 0.00172739045146293 0.552040342051581 0.124805987407878
ENSG00000111906 -0.0179963532953097 0.00256833771782225 9.24401275443608e-06 1.17610370198492e-05
ENSG00000111911 -0.00732713389005511 0.00138593765895695 0.000147192294053583 0.000105826951231205
ENSG00000111912 -0.0102754226030322 0.000975461747179313 9.80785560018057e-08 4.08286601901096e-07
ENSG00000111913 -0.0127556789513906 0.00200050358660356 2.43276406943329e-05 2.51038695830605e-05
ENSG00000112031 -0.00679393448091884 0.00254572847251105 0.0193099127657455 0.00680013012284154
ENSG00000112033 -0.00446036671402717 0.00074698474436864 4.66008841054887e-05 4.21502302209626e-05
ENSG00000112039 -0.00593120882296071 0.00264948047600148 0.0433064950279145 0.0138254815745681
ENSG00000112062 0.00126781338748449 0.00143689914837478 0.393623289722056 0.0938879873880863
ENSG00000112078 -0.00667996002880384 0.00096826418602614 1.08703505188962e-05 1.3318754009884e-05
ENSG00000112079 -0.00960401180966633 0.00152955475833541 2.83786545658977e-05 2.8444720950839e-05
ENSG00000112081 0.00186631156419404 0.00070637756470932 0.0203151806765862 0.00710140949325139
ENSG00000112096 0.00956268431764766 0.0022583443433411 0.000975109967174952 0.000513034167642635
ENSG00000112110 0.00990799157201304 0.00139124949126581 7.79726345603956e-06 1.03756207350413e-05
ENSG00000112118 0.00180568857024705 0.00201219312816066 0.385837390717141 0.0922583371456547
ENSG00000112130 0.00100941106652687 0.002342448773976 0.67358463790975 0.147167445254414
ENSG00000112137 -0.0119744015923281 0.00234957884519163 0.000205032047188759 0.000138591812240513
ENSG00000112144 -0.00754121494386379 0.00207936949324144 0.003071124867895 0.00137451452047725
ENSG00000112146 0.00245330228502009 0.000836293535959911 0.0116339483381014 0.00437198127617495
ENSG00000112149 -0.0103364767939408 0.00202824811387864 0.000205084139222806 0.000138591812240513
ENSG00000112159 0.0108479604350762 0.00123292645172392 7.77445019416995e-07 1.79080205642225e-06
ENSG00000112167 0.00443548745718669 0.00185169753626886 0.0323646708868913 0.0106674517085574
ENSG00000112182 0.0221772282316274 0.00238465888525401 4.14818048304558e-07 1.14409844261617e-06
ENSG00000112200 0.00361623645599551 0.00186354318646792 0.0743183594762 0.0221609773970665
ENSG00000112208 -0.0137722236328498 0.00440082140029803 0.00798097217009934 0.00314995418823737
ENSG00000112234 -0.00507362054252547 0.00233756582740165 0.0490843543235822 0.0154457819720108
ENSG00000112237 0.00318375985956186 0.00128599887256174 0.0278339632598464 0.00935385740008989
ENSG00000112242 -0.0299003972205858 0.00298538490487084 1.76700510759664e-07 6.23899203502644e-07
ENSG00000112245 -0.00638118222548928 0.000609975917201225 1.06350923263314e-07 4.31580886323478e-07
ENSG00000112249 -0.000899932578461189 0.000959046212034589 0.365166208974068 0.0880731349742056
ENSG00000112282 0.00700791650481069 0.00120584599952139 6.05757573595598e-05 5.20275529696657e-05
ENSG00000112294 -0.0053113458162813 0.0028547084440305 0.0855736109880406 0.0250599148050938
ENSG00000112297 0.0104167678969478 0.00195589612793124 0.000137600105069501 0.000100090835317745
ENSG00000112303 -0.0280394148275698 0.00430263046050012 1.95176814373588e-05 2.11400835811944e-05
ENSG00000112304 0.0133939348052969 0.00341466940845294 0.00175021631336612 0.0008464514840663
ENSG00000112305 -0.00217814026549188 0.00117757008819489 0.0872167617963427 0.0254701750469404
ENSG00000112306 0.00371344593012111 0.00115259440974339 0.00668104034324685 0.00269440222300433
ENSG00000112308 -0.00373552692051877 0.00134640728635342 0.0157829766944302 0.00572566135355381
ENSG00000112312 0.00555566886841969 0.00192906888127188 0.01289403142134 0.0047801548955626
ENSG00000112335 -0.0103203046884252 0.00178406365781102 6.33368176008521e-05 5.3923671819386e-05
ENSG00000112339 0.00650812622455472 0.00138381875548926 0.000412960219225186 0.000248332379153094
ENSG00000112343 -0.00749688249087662 0.00116226313719176 2.1656242442185e-05 2.29426928560676e-05
ENSG00000112357 0.00640995366208318 0.00326178862645378 0.071131267062963 0.021358079461189
ENSG00000112365 -0.00387353604181737 0.0012891074068719 0.0101444233757468 0.00387974071716618
ENSG00000112378 0.00720238945972599 0.0029114059567276 0.0279314336286078 0.0093813991462054
ENSG00000112394 0.00913246824977922 0.00285050614243 0.00691672634873622 0.00277612274421003
ENSG00000112406 -0.00467929910530835 0.000988599543376496 0.000391041769209892 0.000237394699128582
ENSG00000112419 -0.00881700409093452 0.00252048388915591 0.00392803546966429 0.00169923367538779
ENSG00000112473 -0.00450040238552076 0.00129653675128756 0.00413718618646101 0.00177636624728283
ENSG00000112486 -0.0131408483890585 0.00346443746137217 0.00223659400372877 0.00104773687470474
ENSG00000112511 0.014196449648937 0.00153610539278079 4.45556331772025e-07 1.20271245362617e-06
ENSG00000112531 -0.0146625124295832 0.00121784799919553 2.00858958684285e-08 1.47659878496858e-07
ENSG00000112561 -0.022072334806731 0.00283798727177971 3.04121841512985e-06 5.11512113872361e-06
ENSG00000112576 -0.015265088726993 0.00249148946973159 3.61990578662849e-05 3.457807118304e-05
ENSG00000112578 0.0185458565996107 0.00329923495163786 8.32191754134828e-05 6.65813288789905e-05
ENSG00000112584 0.0110534076841264 0.0015938465563928 1.0295166559279e-05 1.27782740618084e-05
ENSG00000112592 -0.00164134237243221 0.000972236676364059 0.115199169846197 0.0324810833084439
ENSG00000112599 0.0183360373185444 0.00349468149732223 0.000157724044931437 0.000112132316674575
ENSG00000112624 -0.00628524355087002 0.00111607781245155 8.1792656674628e-05 6.57226425117215e-05
ENSG00000112640 -0.00655259826606557 0.00167012610817209 0.00174708934421809 0.000845108185878309
ENSG00000112651 0.00443993814092608 0.00204800753483008 0.0493131701907319 0.0155111797090448
ENSG00000112658 -0.00985824096169142 0.00113063135330831 8.60735397221613e-07 1.91340967628359e-06
ENSG00000112659 0.00474324959008757 0.00103150113222333 0.00049915203840352 0.000290148114011056
ENSG00000112664 -0.00902917974438613 0.00168236673396526 0.000128204960049296 9.44210611778729e-05
ENSG00000112667 -0.00679534032940608 0.00174321587743617 0.00183252658800959 0.000881324506994149
ENSG00000112679 -0.0190707086683736 0.0021397144928557 6.72269137371762e-07 1.6114587971191e-06
ENSG00000112685 -0.00446984469033366 0.00120769541015492 0.00266426948015889 0.00121881007985906
ENSG00000112695 0.00813404753166853 0.00138429053239042 5.44716883687026e-05 4.78374150274956e-05
ENSG00000112697 -0.0136256810176768 0.000872247642616263 8.35874050034572e-10 2.19347689127781e-08
ENSG00000112699 -0.0161516545463898 0.00261051495564539 3.28581231309148e-05 3.19932499554111e-05
ENSG00000112701 0.00728626298034885 0.000594557253957549 1.62334778388233e-08 1.30440445890773e-07
ENSG00000112715 -0.00880366425899366 0.00174906634096935 0.000229068668807858 0.000152080565445453
ENSG00000112739 -0.00496617482028631 0.00124139459096361 0.00151071200367387 0.000745528371317787
ENSG00000112759 -0.00596999791620946 0.00462012166247967 0.218795272362603 0.0567426638531535
ENSG00000112763 0.00290392113352399 0.00178793057950542 0.12832449501223 0.0356335102486751
ENSG00000112773 -0.00256150081307467 0.00248584327510609 0.321596530808849 0.0790065017532415
ENSG00000112787 0.00987573177081945 0.00138523726394659 7.71000508366099e-06 1.03025157557353e-05
ENSG00000112799 -0.0139563993515172 0.00397468383654741 0.00382998897560764 0.0016630661595999
ENSG00000112851 -0.00265390474862326 0.00128323359882768 0.0591283512750418 0.0181872377878617
ENSG00000112855 0.0111604457830039 0.0010615865117506 1.00391173264638e-07 4.15766870507611e-07
ENSG00000112877 0.01300330507458 0.00140280511620621 4.30635377766075e-07 1.17158861349597e-06
ENSG00000112893 0.00395083734712481 0.00113181686412816 0.00398445086198846 0.00171933322683572
ENSG00000112941 0.00288444632286337 0.0014402458114458 0.0665124493349041 0.0201387301571471
ENSG00000112972 -0.00318437592272165 0.00108068005442264 0.0113448425485152 0.00427595997510735
ENSG00000112977 -0.00550141793881494 0.00149125117805835 0.00272597155349535 0.00124116765981799
ENSG00000112983 0.0121813879663328 0.00137542362792677 7.22066374816158e-07 1.69883501765468e-06
ENSG00000112992 -0.00172942612997853 0.000908503232248418 0.0793360429855777 0.0234490461941134
ENSG00000112996 -0.0026136296523634 0.000902569715728878 0.0125091911784409 0.00465532376944505
ENSG00000113013 0.00493553855056922 0.000759640712184962 2.01234158852049e-05 2.1718360819317e-05
ENSG00000113048 0.00117563510351575 0.00125446736098854 0.365761832856133 0.088192640655102
ENSG00000113068 -0.00813989426341942 0.00153208147871226 0.000140685044099995 0.000101875244034762
ENSG00000113070 -0.0219925950429887 0.00472535651862583 0.000451102573313898 0.000267020214272007
ENSG00000113108 -0.0031253870048468 0.00133042691670027 0.0352812104808604 0.0115095433573415
ENSG00000113119 0.00469279279703291 0.00138474155251311 0.00484427504591365 0.00203481218960588
ENSG00000113140 0.00360501144764707 0.00598704723207775 0.557440965523262 0.125827017819632
ENSG00000113141 0.011797884279152 0.0010055942767633 2.73801760385792e-08 1.76475378826339e-07
ENSG00000113161 -0.00456702806325178 0.000780552817231847 5.67579453463992e-05 4.93032707987965e-05
ENSG00000113163 0.00353707993733858 0.00141831859230547 0.0268986554366974 0.00907566681655432
ENSG00000113194 -0.00117722655255166 0.00154572886749825 0.459893034224021 0.106993589692655
ENSG00000113240 0.0142142609657019 0.00162675401651052 8.40415411763788e-07 1.88161939894616e-06
ENSG00000113263 0.0176255076068624 0.00232724551269027 4.05220976737951e-06 6.31084714319895e-06
ENSG00000113269 -0.019373474201322 0.00409302951062495 0.000391024634704679 0.000237394699128582
ENSG00000113272 -0.00027784389488426 0.00141139889752858 0.846983666254022 0.177469423034956
ENSG00000113273 -0.0209766066221579 0.00379984174130387 9.86731851949465e-05 7.6295619021745e-05
ENSG00000113282 -0.0052146915731164 0.000701014284110564 4.91238347665163e-06 7.2980201676036e-06
ENSG00000113300 0.00572759409224829 0.00202364690562266 0.0141815459569007 0.00520165844336272
ENSG00000113312 0.00548002464273461 0.00116237278874199 0.000404481170217685 0.000244073624955982
ENSG00000113318 0.00154093149110669 0.00150721084535721 0.325253962626089 0.0797672823463799
ENSG00000113319 -0.0113370104400967 0.0014829857831195 3.66384299622277e-06 5.87238895246303e-06
ENSG00000113328 0.00274733606864325 0.00182733382126861 0.156618714518415 0.042281590557433
ENSG00000113356 0.00649807976753543 0.00268344528440903 0.0308158216909149 0.0102098201106015
ENSG00000113360 0.00463631658192153 0.00217389889574064 0.0525882527083023 0.0164435514316174
ENSG00000113368 -0.00133723189340635 0.00115209137096644 0.266635429490134 0.0674053545007714
ENSG00000113369 -0.0133741354669492 0.00190560994164222 9.08964275247209e-06 1.16319414711919e-05
ENSG00000113384 -0.0112994395033302 0.00104885992470752 7.53346687580095e-08 3.45741463228107e-07
ENSG00000113387 -0.00601566605322185 0.000624779750593789 2.78670290511423e-07 8.62992128184408e-07
ENSG00000113391 -0.0035056898688697 0.00161013643505454 0.0484777505012229 0.0152688029161541
ENSG00000113407 0.00198481150601812 0.00157898244607011 0.230862390825278 0.0594324457103197
ENSG00000113441 -0.00652791167206438 0.00192850712059163 0.00488141756497241 0.00204792404783577
ENSG00000113448 0.00529792994797845 0.00224170701279291 0.0343600716790505 0.0112576364115154
ENSG00000113456 0.0118031710654701 0.00130613811675782 5.75028024153444e-07 1.44570983824568e-06
ENSG00000113460 0.00291956932156316 0.00113253302622051 0.0229472794963054 0.00789371250923825
ENSG00000113504 -0.00207993717983171 0.0028652528976483 0.480754988942474 0.111035375097016
ENSG00000113522 -0.00867003089885386 0.00210012701652845 0.00118839601568027 0.000605110620274213
ENSG00000113532 -0.00245861251248646 0.00145226246742328 0.114276017357295 0.0322508727910606
ENSG00000113552 -0.00287918943442024 0.0019080296035132 0.155217764558606 0.0419877427201181
ENSG00000113555 0.00746808257948588 0.00303605387178913 0.0286798032952178 0.00959411829223085
ENSG00000113558 0.0013818136775474 0.00114870543952735 0.250453952525505 0.0638036994085516
ENSG00000113569 0.0193879822940638 0.00186680073008388 1.15783761692643e-07 4.59076453627142e-07
ENSG00000113575 -0.00951746595307754 0.000810675466524399 2.71602961182054e-08 1.76071950567396e-07
ENSG00000113580 -0.003108636563921 0.00139095734750608 0.0436062406958377 0.0139028234298023
ENSG00000113583 -6.58763190208593e-05 0.00139782150956846 0.963127640048636 0.197125954312642
ENSG00000113593 0.010138337097701 0.00171201425253238 5.0514512023705e-05 4.50997728805194e-05
ENSG00000113595 0.00199784595889253 0.00193629282337351 0.320985351351284 0.0788723763492204
ENSG00000113597 0.00421785901247515 0.0015941133325439 0.0201685623375887 0.0070552557994836
ENSG00000113615 -0.000325495163122791 0.00149447815762636 0.830967467198256 0.174794963485375
ENSG00000113621 0.000267873830316117 0.00189091991145583 0.889517827292313 0.184844352433068
ENSG00000113638 -0.0107718694173307 0.00156851867785005 1.13968833630272e-05 1.38795075463064e-05
ENSG00000113643 0.0127485865265606 0.00140657682876509 5.56003031009421e-07 1.40665134132097e-06
ENSG00000113648 -0.00915322339941404 0.00174538882391542 0.000158439075198834 0.000112541417348677
ENSG00000113649 0.00601382311354621 0.00102445964166721 5.49879555929001e-05 4.81516414944347e-05
ENSG00000113657 0.0242639636247734 0.0042173835106197 6.67274064521571e-05 5.60569904651344e-05
ENSG00000113658 -0.0117690718176287 0.00301790482949455 0.00182703759025378 0.000879034246952884
ENSG00000113712 -0.00302255669548815 0.000613883678973545 0.000278141644126005 0.000178534569716705
ENSG00000113716 -0.0071302018502917 0.00143901881128605 0.000263138660824119 0.000170854169167137
ENSG00000113719 -0.0128459994052739 0.00145709724571647 7.60141339448093e-07 1.76272632028935e-06
ENSG00000113732 -0.00159216662935271 0.0017315344824541 0.374574919447974 0.0899477233606971
ENSG00000113734 -0.0063455520844963 0.00151355185519422 0.00105421226574551 0.000546565638638239
ENSG00000113742 -0.0057812410447742 0.00186883851007495 0.00855321059602583 0.00334631917805138
ENSG00000113758 -0.00140404718179697 0.00264161440538887 0.604028632428853 0.134609254970674
ENSG00000113761 0.00635436458258676 0.00176531521581879 0.00323455707753928 0.00143728761294755
ENSG00000113810 0.00548003084101482 0.00178004793142344 0.00880219088018032 0.00342930625656093
ENSG00000113811 0.000599862849524354 0.00198641613324335 0.767442349156224 0.163681616006881
ENSG00000113812 0.00307049855299292 0.00172887118853265 0.0991274969376251 0.0284571516497144
ENSG00000113838 -3.06893309554436e-06 0.00159022469122341 0.998489484933348 0.202597666136509
ENSG00000113845 -0.00273953246022497 0.00234524850585013 0.263735084512836 0.066751182601668
ENSG00000113851 -0.00112991408032392 0.000783224056522724 0.172779558454939 0.046124466930151
ENSG00000113916 0.00409514214315621 0.00255552663160766 0.133062026269864 0.0367633253889928
ENSG00000113924 0.0150179068288149 0.00353278632583998 0.000945423710338826 0.000499916564760507
ENSG00000113971 0.00133100247162759 0.0011092865987412 0.251599643522774 0.0640618286687627
ENSG00000114013 -0.0217365720152475 0.00231205922353981 3.66455088258214e-07 1.05138161751255e-06
ENSG00000114021 0.00277187600785806 0.00203729259304067 0.196773825818894 0.0517755250499347
ENSG00000114023 0.0152508129796751 0.00208377623358944 5.8415673650946e-06 8.36501911309206e-06
ENSG00000114030 0.0132303156667757 0.00177253382522928 4.73729077009391e-06 7.10334441531356e-06
ENSG00000114054 0.00144220553323335 0.0014700096365988 0.344457050040469 0.0838054383377222
ENSG00000114062 0.00153801424803351 0.00108876324430425 0.181256998814887 0.0481501125399833
ENSG00000114098 -0.000637800379518088 0.000679138240353 0.364785497260885 0.0879900869147987
ENSG00000114107 0.00868964761594943 0.00258967526749544 0.00516581839099052 0.00214786641938579
ENSG00000114120 -0.00546456109841519 0.000858638833348212 2.47933492647667e-05 2.5506435292172e-05
ENSG00000114125 -0.00725590288751713 0.00145872910031073 0.000254329453631029 0.00016634009657366
ENSG00000114126 -0.000200895088056078 0.00137521227161794 0.886096810026275 0.184212591164609
ENSG00000114127 0.00834719409804381 0.00192351245068453 0.000802329921726073 0.000434998704419176
ENSG00000114166 -0.00539766988133418 0.000942314029791517 6.9589032548476e-05 5.80376740050125e-05
ENSG00000114209 0.00330171272256726 0.00177831549841806 0.0861608136602716 0.0252013611146485
ENSG00000114268 0.0142947068021581 0.00173432104771051 1.61067294431773e-06 3.11897664695167e-06
ENSG00000114270 0.0471202611260875 0.00400315124166474 2.63273803788619e-08 1.73503716428267e-07
ENSG00000114302 -0.00757617989770672 0.000811250236316277 3.95493554830009e-07 1.10936674595307e-06
ENSG00000114315 -0.0111143965682398 0.00437690176839536 0.0246857681991624 0.00841040032677936
ENSG00000114316 0.00102267985196381 0.000774710469662692 0.209580902015241 0.0546931425728756
ENSG00000114331 -0.0070181878972382 0.00137054427509586 0.000196475701125767 0.000133859035675358
ENSG00000114353 -0.0155548942068227 0.00224471829522474 1.03805355392777e-05 1.28487949412215e-05
ENSG00000114354 0.00304433546629492 0.000654721448493572 0.000454670380308898 0.000268409508442225
ENSG00000114374 0.00278005303489541 0.0013346142388385 0.0575555953114249 0.0177770381633713
ENSG00000114383 0.00130853993767 0.00173587387844947 0.464391493749687 0.107874127117769
ENSG00000114388 0.0149287587943025 0.00343439519614275 0.000791608013397165 0.000429956664020346
ENSG00000114391 0.00945848113410375 0.00142026316858983 1.5645713867406e-05 1.77824238549377e-05
ENSG00000114395 0.000351901521280345 0.000947144884641847 0.71622112142901 0.15486008991502
ENSG00000114416 0.00156520887734836 0.00104649940835433 0.158618450351771 0.0427832458975269
ENSG00000114423 0.00737135749488979 0.00155635394315018 0.000388907363875152 0.000236812228386514
ENSG00000114439 -0.0050262292042381 0.00130583704809818 0.00201115688921718 0.000956205882660905
ENSG00000114446 0.0100598074752216 0.00180999265370638 9.25972326747657e-05 7.25720320710083e-05
ENSG00000114450 -0.0218995401563578 0.00288695163121789 3.98294420514826e-06 6.23089853798526e-06
ENSG00000114480 0.00212743500078187 0.00192838320346495 0.289934617096017 0.0724093530845802
ENSG00000114491 0.00092309172033179 0.00148236902177189 0.544241910163251 0.123342675145328
ENSG00000114503 0.00899149776537781 0.00083187411197261 7.24585665143116e-08 3.39630929829179e-07
ENSG00000114520 -0.000367090139443932 0.0016283656494525 0.825146338284553 0.173751820100106
ENSG00000114541 -0.00775661795704837 0.00159499304513323 0.000309815967207271 0.000195442444449539
ENSG00000114544 -0.00432315641761629 0.00191712998621329 0.0420164935323443 0.0134544986319274
ENSG00000114554 0.0120483496844981 0.00181493454954119 1.61652946626792e-05 1.82528782387789e-05
ENSG00000114573 -0.00117541875191962 0.00209682662072555 0.584622743572196 0.131081748498775
ENSG00000114626 -0.0025806994053522 0.0016034169688373 0.131510920435039 0.0363804893833858
ENSG00000114631 -0.00261384209445247 0.00249799089184557 0.31445312336632 0.0775436477142098
ENSG00000114648 0.0059111302380601 0.00164020197726809 0.00320782014486783 0.00142724246927641
ENSG00000114650 0.012536555322618 0.00111998888375231 4.79201596333314e-08 2.5141114650914e-07
ENSG00000114686 0.00681787196983843 0.00130926276122651 0.00016889881872979 0.000118543715967864
ENSG00000114737 -0.0122666686704108 0.00280801458493968 0.000760640825163241 0.00041546956646331
ENSG00000114738 -0.0218769441771219 0.00300146725312241 6.10272778981617e-06 8.64684502965846e-06
ENSG00000114742 -0.0025490950419037 0.000897473051171507 0.0139131872738685 0.00511175433056691
ENSG00000114744 -0.000947984576989061 0.000933168176111356 0.328222433273852 0.0803974613805385
ENSG00000114745 -0.0162076346314727 0.00248254523942173 1.91615785193364e-05 2.08196450466032e-05
ENSG00000114767 0.0144075145826812 0.0020073406195487 7.18216553912376e-06 9.73705803694356e-06
ENSG00000114779 -0.00203641504585372 0.00186465346887561 0.294609389445788 0.0733224363391474
ENSG00000114784 0.00952307555374243 0.000888362046158923 7.98599053791867e-08 3.59684483760549e-07
ENSG00000114796 0.00186383724865693 0.00183225727539323 0.327600172897288 0.0802694280023418
ENSG00000114812 -0.0090450084841506 0.00241579071741764 0.0024548018171326 0.00113479104140944
ENSG00000114841 0.00449329269554951 0.00109340043722685 0.00123111829935984 0.000624366599056007
ENSG00000114850 -0.00121444103960666 0.000732519260830639 0.121259210889385 0.0339798000430308
ENSG00000114857 0.0103232950809795 0.0015523676024658 1.58794259352179e-05 1.80057468680239e-05
ENSG00000114861 0.00118948459484325 0.0020289812944307 0.567749529277086 0.127819879831511
ENSG00000114867 0.00252389090340226 0.000856032434162254 0.0113074515310518 0.00426452527516631
ENSG00000114902 0.00188785653712529 0.000943004353950986 0.0666062019059763 0.0201595455021867
ENSG00000114904 -0.00469857651328475 0.00193793602399273 0.0306439504736455 0.0101695933132445
ENSG00000114933 0.00432932545574447 0.00171145559011972 0.0251431596152851 0.00854937253210134
ENSG00000114942 0.00648893252285368 0.00190167245459527 0.00463224899707715 0.00196004875216916
ENSG00000114956 0.00473522636910731 0.00185652179848619 0.0241656042652936 0.00825877551312915
ENSG00000114978 -0.00814921843932256 0.000887313833206644 4.78491775609088e-07 1.26895679885337e-06
ENSG00000114982 0.0124383903357624 0.00125028444257546 1.91037879787228e-07 6.6006795226638e-07
ENSG00000114999 -0.00142214665755194 0.00233900154633357 0.553652286723145 0.125123633988352
ENSG00000115008 -0.00625470746232516 0.0040826559408199 0.149485008300084 0.040687267930375
ENSG00000115009 0.00511900325119985 0.00409032102017568 0.232807113403783 0.0598439119549897
ENSG00000115020 0.00065660974179607 0.00150860693633168 0.67052517253836 0.146671243769598
ENSG00000115042 0.00170762325623878 0.00211116590465 0.433153960085586 0.101751531154647
ENSG00000115053 -0.000384791554093548 0.000644143046470589 0.560522178122556 0.126416334461964
ENSG00000115073 0.00536297481115263 0.0012116392069487 0.000683862774860514 0.000379445400610095
ENSG00000115084 -0.000808076967566045 0.00180602750918703 0.661926724844467 0.14517116303622
ENSG00000115085 0.0125708238780693 0.00178815019436866 8.93157392085299e-06 1.14660622781825e-05
ENSG00000115091 -0.00698126402841758 0.000901436156615904 3.18408402413332e-06 5.3069033330302e-06
ENSG00000115107 -0.0131489207807578 0.00390300196199482 0.00503416865934866 0.00210032669727967
ENSG00000115109 0.000747000709145837 0.00292304021233497 0.802292489299488 0.16973129558005
ENSG00000115128 0.00101997513678926 0.000927365542375162 0.29134237403906 0.0726672390306436
ENSG00000115129 0.0062640362678557 0.00225480585089097 0.0156734284827934 0.00568933348614114
ENSG00000115137 0.000921901670293177 0.00168947022909023 0.594529392292249 0.132920984969417
ENSG00000115145 -0.00173220460936714 0.00202653130760186 0.408158921324636 0.096858352202073
ENSG00000115159 -0.0140760064921219 0.00272800591525077 0.000183500905854203 0.000126986697923958
ENSG00000115165 -0.00189983388959122 0.00114828721614714 0.121956515052005 0.0341159109702563
ENSG00000115170 -0.0137504506689032 0.00292908596126175 0.000419399539298656 0.000251703990426791
ENSG00000115204 -0.0078885634599421 0.00216718539554136 0.00299394812287591 0.00134287020716766
ENSG00000115207 0.00951970691048418 0.00142815703024203 1.55005791545406e-05 1.76506462341405e-05
ENSG00000115211 0.0151398558429617 0.000926881343999262 4.80416650798325e-10 1.70815186584635e-08
ENSG00000115216 -0.00107010206572089 0.000514340579393211 0.0578174259989162 0.0178501711203104
ENSG00000115232 -0.0159282860543605 0.00190861419796323 1.40339509821353e-06 2.78676190319868e-06
ENSG00000115233 0.00379152706453411 0.00182597439941305 0.0582472034036515 0.0179507782524579
ENSG00000115234 -0.00212919653707871 0.00100637019504634 0.0542412470295841 0.0168886772589513
ENSG00000115239 0.00671185176854328 0.00132378765556983 0.000214689436528212 0.000144156478771494
ENSG00000115241 0.000526475148555942 0.000705440523499337 0.468764030720903 0.108754043756056
ENSG00000115255 -0.000230533174813761 0.0029150709165482 0.938170817233809 0.192997907012446
ENSG00000115257 0.0142284082523799 0.00319158592394329 0.000644959943490741 0.000360007253867543
ENSG00000115267 0.00896058572388769 0.00309126863426411 0.0124394940021157 0.0046329501639319
ENSG00000115268 0.00579691870069605 0.00101462955848758 7.13239805713156e-05 5.91582408542868e-05
ENSG00000115271 -0.0128096509657413 0.00257553670600225 0.000254573273745869 0.000166454551158531
ENSG00000115274 0.00188511424517529 0.00144206678121116 0.213783792039485 0.055642072411925
ENSG00000115275 -0.00649947151122194 0.00159085045913858 0.0012875875729443 0.000648652757004859
ENSG00000115282 -0.0109967720557891 0.00129535741786934 1.16050126324392e-06 2.40308964796714e-06
ENSG00000115289 -0.00559962532771607 0.00192588603229897 0.0122291941948623 0.00456376231482653
ENSG00000115295 -0.00928829642482034 0.00195730450472315 0.000382549909842062 0.00023364694982982
ENSG00000115306 0.0134658734428493 0.00305288450800898 0.000703442726125672 0.000388526813152284
ENSG00000115307 0.00932436430321356 0.000800610993920333 2.98858389604159e-08 1.82993453835012e-07
ENSG00000115310 -0.00458645562583108 0.00107842433920569 0.000942067741371055 0.000498796313881388
ENSG00000115317 0.00103462364467868 0.00199075246219714 0.611997682282729 0.136109271534632
ENSG00000115325 -0.0177370104064955 0.00343141331046246 0.00018058058255708 0.000125360322646237
ENSG00000115339 -0.0153667978879073 0.00249727804692115 3.46863120858413e-05 3.34101643805114e-05
ENSG00000115350 -0.00819979682364503 0.00214199939899983 0.00209265006400168 0.000988925390172793
ENSG00000115355 -0.0162907018010302 0.00257233687785537 2.60456827390049e-05 2.65128556720704e-05
ENSG00000115364 -0.0106445422331291 0.00255709763931756 0.00111437716738266 0.00057272676617604
ENSG00000115365 -0.00192044786428809 0.00135509764102933 0.179942412163243 0.0478517728413802
ENSG00000115368 0.01404396678932 0.00115063901686596 1.70446629411323e-08 1.34885277907369e-07
ENSG00000115415 0.0122864447643449 0.00224036946654861 0.00010494265712493 8.010531377521e-05
ENSG00000115419 0.00679734415484541 0.00110572592084041 3.50233824439292e-05 3.36544167815935e-05
ENSG00000115421 0.00136628804214721 0.00111512357069502 0.242222869968443 0.0619482374485335
ENSG00000115446 -0.000373826565116522 0.00150241377105944 0.807389784044207 0.170606944972862
ENSG00000115459 0.00419645345498194 0.00100059043781675 0.00105129501458059 0.000545288561116448
ENSG00000115464 -0.00168122565249199 0.000972145201861057 0.107393937827877 0.0305384414818865
ENSG00000115484 0.00528428918206773 0.000697884099228334 4.06186989029293e-06 6.31971298242319e-06
ENSG00000115486 0.00807714057806202 0.00111818592261467 6.71330479752529e-06 9.2782381286433e-06
ENSG00000115514 -0.00281641245562645 0.00228104586812655 0.238793792522255 0.0611877163574831
ENSG00000115520 0.000257715134316722 0.00104684789079284 0.809385661902656 0.170954009025647
ENSG00000115523 -0.0183451469542093 0.00706736461248319 0.0221839231516576 0.00766272859313095
ENSG00000115524 -0.00341063902888528 0.00107371751766505 0.00729037989895268 0.00290440465928442
ENSG00000115525 -0.0131818881368638 0.00176665496835643 4.75480586278803e-06 7.12077823670626e-06
ENSG00000115526 -0.0139195301301346 0.00254008047908934 0.000105687723995058 8.05350292586691e-05
ENSG00000115539 -0.00620056701498519 0.00195395125969596 0.00733443254588776 0.00292051155597856
ENSG00000115540 -0.0140230002984678 0.00101483422427974 3.7833217584387e-09 5.16972223675139e-08
ENSG00000115541 -0.00433286550658816 0.00254492179454383 0.112426420073522 0.0317946647275272
ENSG00000115548 0.00779370885770409 0.00118706502741839 1.80943391136022e-05 1.99558987365101e-05
ENSG00000115556 0.0130322694348454 0.00278688781400904 0.000433402700842976 0.000258504407774753
ENSG00000115561 -0.000335043229046279 0.00145303345134827 0.821228614669642 0.173092630119694
ENSG00000115568 0.008182237554909 0.00182078151273176 0.000604101773448591 0.000341126155604833
ENSG00000115594 0.00730305634843021 0.00339547096896664 0.0508798189274913 0.0159650781548766
ENSG00000115598 0.00592433476752262 0.00246518420130069 0.0318932783762175 0.0105249887356425
ENSG00000115607 0.00044726344918067 0.00491378748576869 0.9288625736404 0.191525216301267
ENSG00000115649 -0.0124501064826686 0.00144913366386609 1.01560694580274e-06 2.17185214095654e-06
ENSG00000115652 -0.00100772713040062 0.00111366616471113 0.381996136872355 0.0914302381305455
ENSG00000115661 -0.00529139602510742 0.00155411121084774 0.00469903182400259 0.00198310256218404
ENSG00000115677 0.0098243774061092 0.00168760083131279 5.95929740502959e-05 5.12927445602026e-05
ENSG00000115685 0.0023688893257537 0.000920328716693616 0.0231197114462831 0.00794624692210909
ENSG00000115687 0.0145062239297801 0.00192651784457305 4.3126634336451e-06 6.60587930247328e-06
ENSG00000115694 -0.00594709480766063 0.00156150126303467 0.00217167772150291 0.00102048918309106
ENSG00000115738 -0.0160832360024297 0.00237738651258944 1.33135607471065e-05 1.56693000116291e-05
ENSG00000115750 -0.00567443129184485 0.00283603928745438 0.0667411333157924 0.0201877533244447
ENSG00000115756 0.0202657240044698 0.00105571978744204 6.3697259688085e-11 5.70590034966914e-09
ENSG00000115758 0.00929829952483899 0.00189108904403481 0.000281504417241854 0.000180358018736106
ENSG00000115760 0.000773433360176511 0.00169872898864022 0.656403692244601 0.144182134452025
ENSG00000115761 0.000919145410760249 0.00098079830712154 0.365771092080495 0.088192640655102
ENSG00000115762 0.00714277128082042 0.000846881534150753 1.24786912342322e-06 2.53197831188209e-06
ENSG00000115806 0.00375485255759365 0.00120109566229823 0.00803148296697031 0.00316586406031153
ENSG00000115808 -0.000875044492361584 0.00130128540263812 0.513075026844668 0.11741245704738
ENSG00000115816 0.000597611227565031 0.00137645671459206 0.671286471375736 0.14675813369616
ENSG00000115825 0.00160921529310074 0.00124637487880938 0.219150486140196 0.056828691901677
ENSG00000115827 -0.00131399510103267 0.00181917579798433 0.482900363949747 0.111435100623544
ENSG00000115828 -0.0242406081707081 0.00479978391495185 0.000222310484634021 0.000148287543663195
ENSG00000115839 0.00980910972340031 0.0013918238050194 8.70078466623747e-06 1.12413837570337e-05
ENSG00000115866 -0.00385815476294508 0.0010251986973826 0.00236671290907838 0.00109974512020747
ENSG00000115875 0.00322630064524539 0.000813884328835858 0.00161798858216045 0.000792147066490653
ENSG00000115896 -0.00433333304231704 0.00162713274062579 0.0195164113132689 0.00686086260064056
ENSG00000115902 0.015816538306161 0.00238836252693069 1.65720053861297e-05 1.86165085352207e-05
ENSG00000115904 0.00581171771607806 0.00210146133849133 0.0160532640029133 0.005808902733228
ENSG00000115919 0.00668488007070539 0.00241100945586508 0.0158371782989863 0.00574187935774873
ENSG00000115935 -0.00313515317270745 0.00101872367070729 0.00882009198527659 0.00343462069996394
ENSG00000115942 0.00180506884839186 0.00121102024881421 0.159943397938134 0.0431117694676474
ENSG00000115944 0.000204478369488548 0.00175028865625617 0.908783876085183 0.188104460545832
ENSG00000115946 0.00455732931701872 0.00119147538250933 0.00210522715188453 0.00099448033442228
ENSG00000115947 0.00805830495293644 0.000930882845369904 9.33188772228854e-07 2.04626176910095e-06
ENSG00000115956 -0.0131545879147545 0.00182790799627901 6.9833589131207e-06 9.54241488444659e-06
ENSG00000115966 0.00734295016280107 0.00153053087239691 0.000348306332955718 0.000216115907051071
ENSG00000115970 -0.00632440947844028 0.00107539064667571 5.40194367151988e-05 4.75099480231182e-05
ENSG00000115977 -0.00620905658405263 0.00106333901336675 5.78750924182265e-05 5.00924005222205e-05
ENSG00000115993 0.00447915824221968 0.00177821475517195 0.0256568904503649 0.00870447541431758
ENSG00000115998 0.0104849881258088 0.00144992873354238 6.63565492855662e-06 9.22362723572973e-06
ENSG00000116001 0.00405422362576314 0.000912363151592105 0.00066229660729116 0.000368578506704146
ENSG00000116005 -0.00928053908306221 0.00184018180181722 0.000225099326271711 0.000149774189392911
ENSG00000116014 0.0165463904850225 0.0043153899481089 0.00206829548107465 0.000979187782183861
ENSG00000116016 0.0113145595109025 0.00215356315439506 0.000155812034017711 0.000111099563147703
ENSG00000116017 -0.00559622164235885 0.00247038320375196 0.0412233854146472 0.013223289517705
ENSG00000116030 -0.00607585901287782 0.00101235064232519 4.43346819794243e-05 4.03722286908088e-05
ENSG00000116044 -0.00912975783992186 0.00186569656004102 0.000293481632710795 0.000186893055325258
ENSG00000116062 0.00718460111203484 0.00191635845993606 0.00243168406924365 0.00112561028481483
ENSG00000116095 -0.0102931759910466 0.000885497478774161 3.05801424724011e-08 1.86771891202057e-07
ENSG00000116106 0.00689180297412739 0.00323778918558477 0.0529890522034224 0.0165538944732513
ENSG00000116120 0.0111142242002995 0.00086443162827724 9.09523373222549e-09 8.87215284803557e-08
ENSG00000116127 -0.00156077373748632 0.00111383994156352 0.184556815058039 0.0489228791937505
ENSG00000116128 -0.0067631854686001 0.00260047455909311 0.0219746714766555 0.00759903923993243
ENSG00000116138 -0.00551750209330252 0.0015691466106416 0.00379403222459386 0.00165071287647764
ENSG00000116157 -0.00681231919457676 0.00306140883123254 0.0443898430299855 0.0141265859062002
ENSG00000116161 0.00285906131466438 0.00169603056923798 0.115683913927352 0.0326025568814071
ENSG00000116171 -0.00790472037691901 0.00109898828856849 7.02243169798573e-06 9.57943494307573e-06
ENSG00000116191 -0.0116434440968103 0.00237688639189837 0.000290814638064242 0.000185509014295922
ENSG00000116198 -0.00750391714127278 0.00166812997831206 0.000599041225381024 0.000338674991593924
ENSG00000116199 -0.00722511914747341 0.00146123720197101 0.000268029213899618 0.000173285259981112
ENSG00000116209 -0.00507746139342269 0.000593875944461801 1.07236468177605e-06 2.26915137978738e-06
ENSG00000116212 -0.000760521760516831 0.00179218423036937 0.678245544817588 0.148052037017992
ENSG00000116213 0.00958498429707635 0.00141505693161033 1.31427271989747e-05 1.54984059035633e-05
ENSG00000116221 -0.000591776985854302 0.00141025260569167 0.681611313958003 0.1486525769552
ENSG00000116237 -0.0103579686751863 0.00433375551708434 0.0326868661798043 0.0107633802346742
ENSG00000116251 0.00333396295334161 0.0016863911211848 0.0696483029875852 0.0209544230797469
ENSG00000116260 -0.0117736179614919 0.00233659764651852 0.000226884919564248 0.000150796330227351
ENSG00000116266 0.00426871260154071 0.00117934762623951 0.00311325809654135 0.00139079804847065
ENSG00000116273 -0.0172354125910678 0.00316473824533259 0.000111967093892078 8.45210914579206e-05
ENSG00000116285 0.0171590500062193 0.00378074206425418 0.000556662744871326 0.000318061487791093
ENSG00000116288 -0.000207634137865102 0.00123519909038283 0.869093418725068 0.181254167904857
ENSG00000116299 0.0071895694747243 0.00165942102545283 0.000812752940406174 0.000439369359901336
ENSG00000116337 -0.0195135110744906 0.00252566486616683 3.26769916192371e-06 5.41693934464072e-06
ENSG00000116350 0.0130588684974297 0.000955321585697995 4.31693530156582e-09 5.59161409663552e-08
ENSG00000116406 0.0027375768149397 0.00219835493648091 0.235006539203119 0.0603259326467392
ENSG00000116455 -0.00585825760139041 0.00213500859846714 0.0167315907886587 0.00601476202880323
ENSG00000116459 -0.00407233509658571 0.0015633969432751 0.0218064859832674 0.00754744554291965
ENSG00000116473 -0.00508196447007203 0.00124310629223731 0.00128136308387955 0.000646189997489497
ENSG00000116478 0.00101593625904368 0.00132748084986747 0.45775584660883 0.106609178526288
ENSG00000116489 0.00842969992400598 0.000844343686225359 1.8335519752126e-07 6.39000139070117e-07
ENSG00000116497 0.00794987892244375 0.00222530840284861 0.00340656290796552 0.00150432221936834
ENSG00000116514 -0.0157314595278123 0.00134485542405083 2.83678255870329e-08 1.80745104697588e-07
ENSG00000116521 0.00818719764088659 0.00106588432540004 3.48061161525048e-06 5.64864038657532e-06
ENSG00000116525 -0.0055889334727849 0.00139007392570629 0.00145457420994731 0.000721705260134111
ENSG00000116539 0.00752139488809043 0.00222143141288989 0.00487320057129396 0.00204518625208192
ENSG00000116560 0.0019041334274651 0.0014697458451906 0.217662346519259 0.0565215770646218
ENSG00000116574 -0.0229896261146623 0.0032625713331212 8.71621465483461e-06 1.12553067988298e-05
ENSG00000116580 0.0167464039558032 0.000791998721806998 1.88004792201456e-11 3.80040965139094e-09
ENSG00000116584 -0.00197336946998127 0.00313190418586184 0.539555944908955 0.122429821878387
ENSG00000116586 -0.0165860010055234 0.00273802675755224 4.04848649876401e-05 3.76171358071981e-05
ENSG00000116604 -0.0199961010947517 0.00144592112705193 3.74571065166586e-09 5.14740992986578e-08
ENSG00000116641 -0.00256528503459507 0.00148181560183732 0.107067525345343 0.0304617568065605
ENSG00000116649 -0.00782899803874056 0.00128594066378087 3.85346719528418e-05 3.61382836093671e-05
ENSG00000116663 -0.00897573347197345 0.00201055832285433 0.000637666040800035 0.000356841802414537
ENSG00000116668 -0.00859474835129434 0.00164127227006988 0.000160539597056206 0.000113632977780701
ENSG00000116670 0.00153960451932658 0.000840339040609482 0.0899336104030589 0.0261687930015195
ENSG00000116679 -0.0018701320010959 0.000963937123528427 0.0743736582107778 0.0221719997728236
ENSG00000116685 -0.0106565427711383 0.00128237595258094 1.47123053540432e-06 2.89049489074801e-06
ENSG00000116688 -0.000642971470587691 0.000523230407874629 0.240909026466385 0.0616643874075304
ENSG00000116691 -0.000650067038787085 0.00173057794345388 0.713245699875582 0.154327121044518
ENSG00000116698 -0.00629523670404898 0.000691008830056862 5.24533529565206e-07 1.35539101942255e-06
ENSG00000116701 -0.0206802058104975 0.00368508206509853 8.4543994082135e-05 6.7529586152123e-05
ENSG00000116704 -0.0149138040655495 0.00202258175784543 5.39572690109754e-06 7.88531704917263e-06
ENSG00000116717 -0.000770562879344171 0.00132957932723393 0.572122741853572 0.128660725027182
ENSG00000116731 0.00444989798789098 0.000973049342669777 0.000522620889924532 0.000301531500572422
ENSG00000116741 -0.021752379312301 0.00175768836034051 1.442748228789e-08 1.22008956989645e-07
ENSG00000116747 -0.00336656680009744 0.00142806138736032 0.0347408835362424 0.0113593227290131
ENSG00000116750 -0.00119207115064034 0.00179591610840358 0.518438060511216 0.118516388073692
ENSG00000116752 0.00216160014102582 0.00109194802466438 0.0693257246754658 0.0208833495547176
ENSG00000116754 0.0128078679082862 0.00147708053996508 9.15916923141713e-07 2.01753436629552e-06
ENSG00000116761 0.00572551576016797 0.00139900737056968 0.00127074667354473 0.000641772852730648
ENSG00000116771 -0.000711383842615397 0.00294094836911998 0.812639813984822 0.1715517417044
ENSG00000116786 0.00454548369327183 0.000663458497674301 1.16820060278621e-05 1.41554632589082e-05
ENSG00000116793 0.00267084622215183 0.00230832160883978 0.268070314773746 0.0677153873064243
ENSG00000116809 0.0075852409086201 0.0013122964867356 6.3821027036549e-05 5.42561178631864e-05
ENSG00000116815 -0.0112753354706915 0.00228820814457591 0.000276211552981864 0.000177625659771408
ENSG00000116819 0.00873788263918668 0.00259589151069929 0.0050621353916136 0.00211019811113781
ENSG00000116824 0.00230677119187725 0.0017938081234655 0.220889442443788 0.0572428029124218
ENSG00000116830 0.0103471480063775 0.00143127379700996 6.65562272272278e-06 9.24076110639883e-06
ENSG00000116852 0.00813990981231188 0.00161764286857916 0.000229631909116863 0.000152370853993849
ENSG00000116857 -0.00328160204947123 0.00158015890665371 0.0582141138704828 0.0179428669300401
ENSG00000116863 0.0036098617727092 0.00142962752056684 0.0253616233939109 0.0086163881370088
ENSG00000116871 -0.0198588160948814 0.00236624037825503 1.31844270434475e-06 2.64465197636692e-06
ENSG00000116874 0.0118765680959119 0.00246519320018526 0.000336011848351265 0.00020957048252241
ENSG00000116883 0.041860827211769 0.00309329874037197 4.88092680466072e-09 5.94972859745348e-08
ENSG00000116898 0.00520954952286914 0.00123022379185557 0.000974643383608154 0.000512900257061646
ENSG00000116906 0.00437608251772724 0.000810974095287256 0.000121957501606125 9.05644925839525e-05
ENSG00000116918 -0.0108458092424866 0.00190012733354387 7.19694012140107e-05 5.94895611815735e-05
ENSG00000116922 0.00183496790581975 0.00249750514079711 0.475555224127203 0.110023551333197
ENSG00000116954 0.00367088954195826 0.00151103156632696 0.0303654612365123 0.0100868612984054
ENSG00000116957 0.00237148339700115 0.00121255818190925 0.072331196572411 0.0216484965494973
ENSG00000116962 -0.0167687413428186 0.00484815109603623 0.0042360350894916 0.00181526377772561
ENSG00000116977 0.0111690236413522 0.002191892749191 0.0002053187079926 0.000138711572108777
ENSG00000116983 0.00545042862607904 0.00511626216414815 0.306120474413017 0.0758206193890072
ENSG00000116984 0.00937602307193323 0.00123202805910104 3.84683735851092e-06 6.06322448855307e-06
ENSG00000116985 0.00968502840546343 0.0023071170229995 0.00104365145420663 0.000541788733914648
ENSG00000116991 0.00394447380674082 0.00283285864968137 0.187160841642966 0.0495479962930179
ENSG00000117000 0.000254193596527444 0.0017663467996132 0.887779065738785 0.184530596320016
ENSG00000117020 -0.00831381110289501 0.00162845017557738 0.000201840336195073 0.00013698786634278
ENSG00000117036 -0.00996121231728345 0.00153675730329389 2.06077201339041e-05 2.21422449338081e-05
ENSG00000117090 0.0188135637700233 0.00355967532545079 0.000147594544558228 0.000106053105783485
ENSG00000117091 -0.00392842430379185 0.00130321789976683 0.00995916491979206 0.00381854961075088
ENSG00000117118 -0.00200194410990977 0.000857620275807368 0.0362713540219199 0.0118007173776497
ENSG00000117133 0.0025333171864412 0.000875780788899466 0.0125844749556981 0.0046790210363825
ENSG00000117139 -0.00367537779613675 0.00164480274046081 0.0436343648238125 0.0139099565108287
ENSG00000117143 0.000219141461605101 0.00219709860141663 0.922071433717106 0.190382289688535
ENSG00000117151 -0.000364696692389333 0.00159559047352735 0.822762906467939 0.173325389397801
ENSG00000117153 0.00426291844700616 0.00135475009669493 0.00772133904332352 0.00305746005754786
ENSG00000117155 0.000813003895953583 0.00201619834449381 0.693328096531316 0.150637396178648
ENSG00000117174 0.000598132562644283 0.00222523182703552 0.792305505866825 0.167991934110875
ENSG00000117222 -0.00117732158529326 0.00151014794414989 0.449583234804874 0.104928099657479
ENSG00000117226 0.00363730498430879 0.00138710153157767 0.0210964065304095 0.0073406686637364
ENSG00000117228 0.0247585885157344 0.0044710884722242 9.58556962427569e-05 7.45221048233681e-05
ENSG00000117280 -0.0132118573289133 0.00129713742090489 1.45326458716059e-07 5.42421484367803e-07
ENSG00000117281 -0.000922187168418472 0.00497648357611247 0.855846613114795 0.179000832654225
ENSG00000117289 -0.0362856479447098 0.0036501640037207 1.92742224361574e-07 6.63114828258553e-07
ENSG00000117298 -0.00841386971497428 0.00158021468816011 0.000137912951236868 0.00010022796954891
ENSG00000117305 0.00669807562436676 0.00212089059741845 0.00755230652095303 0.00299739760556395
ENSG00000117308 0.00867513346462003 0.00244280553052378 0.00354757415753127 0.00155913585420806
ENSG00000117318 0.019296984299817 0.00281849402643235 1.17642419487708e-05 1.42052930131762e-05
ENSG00000117322 0.00596760635092144 0.00203550942420387 0.0116740474209144 0.00438432544075069
ENSG00000117335 -0.012184762616746 0.0013816693637231 7.57513251027604e-07 1.76139597176437e-06
ENSG00000117360 0.00509716361876604 0.000698769554613239 6.05200828389906e-06 8.58504010502509e-06
ENSG00000117362 -0.00869150009050253 0.00106750193041233 1.84362842872144e-06 3.42943343290718e-06
ENSG00000117385 0.012802637780141 0.00147163628415154 8.82798045916592e-07 1.95705851226191e-06
ENSG00000117394 0.00357742632883244 0.00327500426424924 0.294512860076072 0.0733059554098231
ENSG00000117395 0.011524998071394 0.00213262011613154 0.000120284234502042 8.95143259019292e-05
ENSG00000117408 -0.00577739098103578 0.0016033901283956 0.00321192761794199 0.00142880714905333
ENSG00000117410 -0.00601642014469208 0.00212792070829435 0.0142622591315304 0.00522809185742462
ENSG00000117419 -0.00551342102040902 0.00132667650332244 0.0011288933239643 0.000579135703918982
ENSG00000117425 0.0147435476019388 0.00239785712346165 3.4954141289307e-05 3.3601231783907e-05
ENSG00000117448 -0.00278657437213293 0.00173708674329963 0.132685684567268 0.0366719145026678
ENSG00000117450 -0.000529845217855529 0.0017039017285648 0.760760991262827 0.16259623903363
ENSG00000117475 -0.000171031341916655 0.00221810467030929 0.939712552118864 0.193249320617138
ENSG00000117479 0.0138815093144748 0.00256991684628226 0.000120822758718619 8.98597919115722e-05
ENSG00000117480 0.00478432217852195 0.00173172277879449 0.0161396463809305 0.00583492254161324
ENSG00000117481 5.22796391640615e-06 0.00112680998068636 0.996368578655346 0.202240916509612
ENSG00000117500 -0.00602397711438301 0.00117465594348028 0.000193893234770595 0.000132547647888103
ENSG00000117505 -0.0126514132843543 0.00133258371912291 3.27571326976911e-07 9.72110130751136e-07
ENSG00000117523 0.00803697323114839 0.00117507680376343 1.18900659164392e-05 1.43398241142565e-05
ENSG00000117525 0.0232625838588504 0.00550875562675682 0.000996272414777805 0.000521263729753046
ENSG00000117528 0.00378576056832315 0.00148624595611872 0.0243212438152602 0.00830258106586604
ENSG00000117533 -0.00416426207082963 0.00120023467182533 0.00414955069055808 0.00178104278214893
ENSG00000117543 0.0045746584808078 0.00222661570282723 0.0605990062889619 0.018571441894448
ENSG00000117569 0.0141093335620749 0.00166717602535785 1.201403054598e-06 2.46248686335078e-06
ENSG00000117592 0.00405217446750064 0.000786131573646419 0.000185187108173429 0.000127860915714276
ENSG00000117593 0.0161727597002248 0.00408211873979599 0.00162478822459358 0.000794208022732371
ENSG00000117597 0.001836022897211 0.00149046436428557 0.239824162619132 0.0613996957643504
ENSG00000117602 -0.00130065761046444 0.00208269880475474 0.543100796877868 0.123118672091612
ENSG00000117614 0.00550453793402371 0.0010543468300866 0.000165013535198335 0.000116255354015068
ENSG00000117616 0.00931326200573319 0.00170851594192846 0.000111015417781283 8.39179175339001e-05
ENSG00000117620 0.00812065333424239 0.00164212427165791 0.000267701000265003 0.00017311934073162
ENSG00000117625 -0.00145598782654841 0.00108962491167766 0.204394019485517 0.0534606856611299
ENSG00000117632 0.00184097328313927 0.00216487362230682 0.410501154785691 0.0973377737815573
ENSG00000117640 -0.00193777976536481 0.00225413638384582 0.405553327922485 0.0963156315536801
ENSG00000117643 -0.00861377193059032 0.00186457564568683 0.000480202702854614 0.00028114903877936
ENSG00000117676 -0.0156211107728784 0.00189583811724751 1.61621776929305e-06 3.12221457106733e-06
ENSG00000117682 0.00380918919107023 0.00195837434565564 0.0737190104512268 0.0220148279545717
ENSG00000117691 0.0046880360120736 0.0015245517770747 0.0088627126984837 0.00344733232099478
ENSG00000117697 0.00093646907040218 0.00206051549295152 0.656977148948913 0.14428983154604
ENSG00000117713 -0.00838104594073391 0.00104975230161167 2.28623116444909e-06 4.10811202940863e-06
ENSG00000117748 0.000270943692722345 0.00231696344243167 0.908695597785581 0.188102286035121
ENSG00000117751 -0.00453618488571479 0.00115189339969369 0.00169953195495763 0.000825636995086938
ENSG00000117758 -0.000621033670277009 0.0014012215372819 0.664900832064464 0.14577483454085
ENSG00000117859 0.00144936677445321 0.000993632068160743 0.168395339529638 0.045128412365813
ENSG00000117862 -0.00279907153056577 0.00135964592459786 0.0601476433189348 0.0184518195123555
ENSG00000117868 0.000924383235527163 0.000727502455139533 0.22613040666211 0.0584007439999076
ENSG00000117899 -0.00193184089200776 0.00141416892859146 0.19508681772846 0.0513819447788033
ENSG00000117906 0.00305531135445163 0.00151121523312959 0.0642823528527341 0.0195442961910078
ENSG00000117984 -0.0188788428624431 0.003118110721134 4.0686837421267e-05 3.77381735609539e-05
ENSG00000118007 -0.00053760793951784 0.00128998117400354 0.683655924187465 0.14904472765402
ENSG00000118046 -0.00977249216165169 0.00200508992515752 0.000303937142223169 0.000192486960672098
ENSG00000118058 0.00547268049903699 0.00148528022129035 0.00274956168792763 0.00124885222945136
ENSG00000118096 0.00377007813542019 0.00226405337634932 0.119776396993289 0.033630519442286
ENSG00000118162 0.0190674828797696 0.00190222520815983 1.75032760005766e-07 6.21469049766061e-07
ENSG00000118197 0.00438252575604209 0.000607504405732062 6.80687683597051e-06 9.37008064793969e-06
ENSG00000118200 0.0164468105532461 0.00365359959693874 0.000595613751845819 0.000336973536007846
ENSG00000118217 0.00390672389627223 0.00142160544132682 0.0165977683741782 0.00597820605972756
ENSG00000118242 0.0121979557865644 0.00368423310186932 0.00562895032647012 0.00231260030293774
ENSG00000118246 0.00711621719567223 0.00139389001142948 0.000201861082977334 0.00013698786634278
ENSG00000118260 -0.00987807881221079 0.00191626708741413 0.000185096750741981 0.000127852638515761
ENSG00000118263 -0.000626370856689866 0.00166348971130437 0.712589421554206 0.154198914984106
ENSG00000118292 0.00379860279755015 0.00486655463056435 0.449045688580936 0.104812756034109
ENSG00000118298 0.00420476102334984 0.00237354907559205 0.0999009810152757 0.028662190368311
ENSG00000118308 0.0227986698948463 0.0018372559327037 1.39646293725288e-08 1.19346634346866e-07
ENSG00000118363 0.00684510211463334 0.00171504907045513 0.00153735152368954 0.000757383951115797
ENSG00000118369 0.00480260336802485 0.00142411537615443 0.00500121548274214 0.00208984579833732
ENSG00000118412 -0.00421846924677383 0.00117770176560883 0.00334540402690577 0.00148110065039527
ENSG00000118418 -0.020589294629008 0.00278548921653914 5.2574648578989e-06 7.72058088268403e-06
ENSG00000118454 0.00324621122407639 0.00108803376758245 0.0105677818022177 0.00402004127252704
ENSG00000118482 0.006289675193818 0.00095483448246036 1.74971348748424e-05 1.9403428373768e-05
ENSG00000118495 -0.0118398413998983 0.00281364473063437 0.00102416386406242 0.000533045122444783
ENSG00000118496 0.000934627424397509 0.00263308628728376 0.728315536254823 0.156830193162926
ENSG00000118503 -0.0152896753780499 0.00164086571006626 4.05714430332018e-07 1.12530738171546e-06
ENSG00000118507 -0.0127631263364953 0.00287081420369362 0.000659662525718451 0.000367281619301661
ENSG00000118508 -0.00897159794868966 0.00305408345979227 0.0115441772941069 0.0043429693065796
ENSG00000118514 0.0152606288368963 0.00345527094962334 0.000696033891222343 0.000385050269157415
ENSG00000118515 -0.0155330931707939 0.00221559843930094 9.19196624829645e-06 1.17133038894427e-05
ENSG00000118518 -0.00994658665777287 0.00293699811184575 0.00486554497106863 0.0020423277337339
ENSG00000118520 0.00513521915430326 0.0026462138953127 0.0743085297630449 0.0221607784649779
ENSG00000118564 -0.0173391054845018 0.0013593818021004 1.00172400861135e-08 9.31841252324521e-08
ENSG00000118579 -0.00587075629692701 0.000678351070140999 9.35819709247022e-07 2.05017206678749e-06
ENSG00000118620 0.00304109008478725 0.00245741190393961 0.237781574358541 0.0609541797662592
ENSG00000118640 -0.0110119951640483 0.00224736291639457 0.000290116062639044 0.000185143121466749
ENSG00000118655 -0.0155380584548351 0.0021723535244119 7.44885399813903e-06 1.00199827153606e-05
ENSG00000118680 -0.00520082888500171 0.00109605204019941 0.000382822972912187 0.000233695698247509
ENSG00000118689 -0.01050272120671 0.00224330810133636 0.000429098075203801 0.000256269268156239
ENSG00000118705 -0.00183396965884658 0.001475892989422 0.235956646437353 0.0605376984637559
ENSG00000118707 0.00314138448142663 0.00202029994963332 0.143967713726251 0.0393627444503198
ENSG00000118762 -0.0119517107404427 0.00400515954114229 0.0105571988256808 0.00401664719805952
ENSG00000118816 -0.00113903784482967 0.00119741424650491 0.35883017836993 0.0867525952396229
ENSG00000118855 -0.00938704836209037 0.00292902133921638 0.00690295332929481 0.00277197476178473
ENSG00000118873 0.0120688821479759 0.00144748876191596 1.41776535012179e-06 2.81068208311076e-06
ENSG00000118900 -0.00394096654802016 0.000817787028634868 0.000335194920710356 0.000209215048793004
ENSG00000118922 -0.0096473272740138 0.00150862800464772 2.36275343841696e-05 2.46215506007111e-05
ENSG00000118939 0.00312468681193208 0.00545751960617317 0.576719925987143 0.129574075972214
ENSG00000118960 -0.0161798876095207 0.00281662012836721 6.77214885975459e-05 5.67737885825817e-05
ENSG00000118965 0.0119158803406715 0.00168991219151689 8.65541644781187e-06 1.12007180440818e-05
ENSG00000118971 -0.012190474314128 0.00112341946175921 6.91830554890592e-08 3.30442508569421e-07
ENSG00000118976 -0.00224991347896297 0.00166667946003654 0.200072966676904 0.0524723472349195
ENSG00000118985 0.00335032482600798 0.00243670215421587 0.192384020359209 0.0507585214119399
ENSG00000119004 0.00808773751139878 0.0020139130974088 0.001467409514353 0.000726977137995259
ENSG00000119013 0.00380307105576316 0.00219218815601301 0.106400350035497 0.030296886355883
ENSG00000119041 0.0116309365966668 0.0020277883093382 6.87049572438236e-05 5.74588570460853e-05
ENSG00000119048 0.00819729581562006 0.00141872260261886 6.40530036057923e-05 5.43913214469036e-05
ENSG00000119138 -0.0111247520078206 0.00255533974324569 0.000781879697451939 0.000425341419099558
ENSG00000119139 0.00495018772005907 0.00267498409772122 0.0870859979738497 0.0254350588170834
ENSG00000119185 -0.00584121674532744 0.00208623638334432 0.015033102871141 0.00547580214810454
ENSG00000119203 0.00299740280348761 0.00104446076578877 0.0131479381580314 0.00486459137604035
ENSG00000119231 -0.000538473073448194 0.000968636471081695 0.587714122003699 0.131604081395158
ENSG00000119242 -0.00167679370594483 0.00156774431442521 0.30427583712853 0.0754177983444432
ENSG00000119280 -0.00719229915867392 0.00232882617272816 0.00863782882500199 0.00337396710132412
ENSG00000119285 0.0130896154594404 0.00167700757013586 2.92533889448758e-06 4.97208429831128e-06
ENSG00000119314 -0.0101040278890754 0.00109892180379667 4.72399584307503e-07 1.25555375804822e-06
ENSG00000119318 -0.0121304386264103 0.000780243298075991 8.86744349243958e-10 2.22166139572697e-08
ENSG00000119321 0.0010671213730517 0.001733999592299 0.548906348235697 0.12420193852377
ENSG00000119326 0.008611415798702 0.00186812864516717 0.000489046297568604 0.000285428559960638
ENSG00000119328 0.00856190458601779 0.00196827371536774 0.0007870602864843 0.000427732076320951
ENSG00000119333 -0.00561938011494647 0.00381749252891617 0.164810673727344 0.0442461966946484
ENSG00000119335 -0.00556261017826739 0.000770003521414125 6.70639425622185e-06 9.2782381286433e-06
ENSG00000119383 -0.0158352397840897 0.00318922540767052 0.0002583675918106 0.000168298515742988
ENSG00000119392 0.0113102465685501 0.00172605571847204 1.84594470882106e-05 2.02448205537955e-05
ENSG00000119396 -0.00679096719774001 0.000698412638205073 2.48878631675237e-07 7.97274468274756e-07
ENSG00000119397 0.00283639489995906 0.000721380173752345 0.00171930541253945 0.000833669251191437
ENSG00000119402 0.00526631924876546 0.000703799274708282 4.61253510359615e-06 6.95508622124195e-06
ENSG00000119403 0.00641543899116725 0.00143219458691596 0.000620200772604916 0.000348519625014618
ENSG00000119408 -0.00733321283353366 0.00312074050307191 0.0352371764620821 0.0114982802214273
ENSG00000119414 -0.00207546869498758 0.000740634962277995 0.0149641874888898 0.00545398527896677
ENSG00000119421 0.01096080960524 0.00258733617807019 0.000971577167103318 0.000511797926050707
ENSG00000119431 -0.00276925571573636 0.00170972968821171 0.129288905205542 0.0358560272530547
ENSG00000119446 -0.00623521436113131 0.00121722641807571 0.000195875940290279 0.000133600954475988
ENSG00000119487 -0.0212107891806032 0.0024591526724584 9.71925798969841e-07 2.11015869262704e-06
ENSG00000119508 -0.00866019270846118 0.00155369884022351 9.01290328803083e-05 7.11215855332915e-05
ENSG00000119509 -0.00429081608821011 0.0019564365946645 0.0470834307438083 0.014868365501172
ENSG00000119514 0.00842278724615694 0.00280860271027168 0.0102600974722284 0.00391654856279493
ENSG00000119522 -0.031105703593304 0.00315238835804602 2.10032063047275e-07 7.06519097844524e-07
ENSG00000119523 0.00176063543057048 0.00216775930909799 0.431303680874353 0.1013661108752
ENSG00000119535 -0.0202825272249963 0.00347831673558997 5.86521067997073e-05 5.06632193501502e-05
ENSG00000119537 -0.000249466565617324 0.00202768760376212 0.903965002149959 0.18723521524896
ENSG00000119541 -0.0041412054511853 0.000973284662578599 0.000938655881256435 0.000497207528930744
ENSG00000119574 -0.00480489436702663 0.00203719302213649 0.0346666176971348 0.0113411726721936
ENSG00000119596 0.00405241316898266 0.00106889289096382 0.0022444430124464 0.00105121015380431
ENSG00000119599 0.00855920714482074 0.00210839246761945 0.00135181146145625 0.00067691820073108
ENSG00000119616 0.010525636859886 0.00130847581697259 2.10516061145165e-06 3.834019861735e-06
ENSG00000119632 -0.00628854065475241 0.0031024207541536 0.0636821411720389 0.0193859061034392
ENSG00000119638 -0.00955842434182702 0.00182500351039781 0.00016030444650356 0.000113566240722267
ENSG00000119650 0.00470668838494424 0.00297584843464112 0.137749321354197 0.0378895626697042
ENSG00000119655 -0.00655188844577089 0.00207887378447139 0.00764726347463311 0.00303110546736929
ENSG00000119669 -0.0230794924367586 0.00215175154243185 7.93274869732021e-08 3.58622151934276e-07
ENSG00000119673 -0.0203882671072696 0.00308504960728595 1.69237875651122e-05 1.88801519484212e-05
ENSG00000119682 0.00467534310451303 0.00160862282741966 0.0122558009901149 0.00457016577613847
ENSG00000119684 0.00909581740094656 0.00187118878488059 0.00031099128188142 0.000196132716741533
ENSG00000119685 0.00269959227853955 0.000835759763008017 0.00657526266280381 0.00265537578844973
ENSG00000119688 0.002154613212472 0.00100113488110865 0.050754708129341 0.0159340897257421
ENSG00000119689 0.0032518355743785 0.000474300673931285 1.15963158739249e-05 1.40744303279104e-05
ENSG00000119699 -0.000545987278709494 0.00235995718218632 0.820640813792166 0.172983812542447
ENSG00000119705 0.00191104059610412 0.0013755344008623 0.188077518351244 0.0497525521707164
ENSG00000119707 0.00798848031393251 0.000888791504797998 6.11289942069625e-07 1.51638623081739e-06
ENSG00000119714 -0.0076022752619821 0.00170299185538189 0.000637933647944223 0.000356908977415687
ENSG00000119718 0.00507938729431185 0.00170660193598653 0.0107159209655086 0.00407255097253501
ENSG00000119720 -0.00487657434628844 0.00149592863821639 0.00620882325747145 0.00252340259191092
ENSG00000119723 0.0148281006489469 0.00192085092787258 3.29779679138659e-06 5.44816199338757e-06
ENSG00000119725 0.000143187802090946 0.00570074138784242 0.980342787529249 0.199921944328696
ENSG00000119729 -0.00996691178171667 0.00141331354167962 8.64287220067124e-06 1.11946863936205e-05
ENSG00000119737 0.0141611082279374 0.00245095959367157 6.40700203030977e-05 5.43913214469036e-05
ENSG00000119760 0.00853040551109648 0.000886674105267424 2.81274523963406e-07 8.67105432625151e-07
ENSG00000119772 -0.0123495477569355 0.00143730178219037 1.01460160422475e-06 2.17162233154784e-06
ENSG00000119777 0.00553704462523365 0.00180266353426892 0.00892149735987365 0.00346573883472257
ENSG00000119778 7.8008919063658e-05 0.00105745990323478 0.942316342942239 0.193636604412095
ENSG00000119787 0.00809332735756459 0.00128961142731395 2.85221508161767e-05 2.8543413659654e-05
ENSG00000119801 -0.0140717210753059 0.00118487382613418 2.36647883377237e-08 1.60994350298497e-07
ENSG00000119812 -0.00331749750012401 0.00239803147047318 0.189831252437426 0.050172570922927
ENSG00000119820 9.92817478296085e-05 0.00152297433122164 0.949015034965538 0.194731857804654
ENSG00000119844 -0.00560042452872242 0.000951541772032969 5.3612441590307e-05 4.72895665632368e-05
ENSG00000119878 -0.00797244070150744 0.00244236179090508 0.00615722189261882 0.00250664279724199
ENSG00000119899 0.00162366144038341 0.0019709959990304 0.424921860213535 0.100148456795786
ENSG00000119900 -0.000899058107947666 0.00289305989024906 0.760906816825053 0.162603160664244
ENSG00000119906 -0.017035727811412 0.00189655326363435 6.15583265011007e-07 1.52079722289251e-06
ENSG00000119912 -0.00782846639653516 0.00121814461854981 2.24761347613112e-05 2.36971114791577e-05
ENSG00000119917 0.00545490556301334 0.00510568385658057 0.304779052030699 0.0755270451468378
ENSG00000119922 -0.00378418906185253 0.00568799744139885 0.517492694401099 0.118322641970633
ENSG00000119929 7.07639737932619e-05 0.00271324712115728 0.979588906779868 0.199835603115375
ENSG00000119943 -0.00730259077141972 0.00117205667568722 3.06529358905384e-05 3.02479511847469e-05
ENSG00000119950 -0.00872376601735098 0.0022050429012523 0.00164196697924692 0.000800986311773961
ENSG00000119953 -0.00204411334223413 0.000609793089351861 0.00519924423833994 0.00215916608897808
ENSG00000119977 0.0061313397019483 0.00165222566299406 0.00261485314194709 0.00120051816057772
ENSG00000119979 -0.00659580441035364 0.00204716327073318 0.00667963872176873 0.00269437814607168
ENSG00000119986 -0.0226946787015927 0.00319798636493385 8.09208160632322e-06 1.06398173175365e-05
ENSG00000120008 -0.00592898873334756 0.00199977629401899 0.0109552314030969 0.004147857672312
ENSG00000120029 -0.00376461413617741 0.0012695988145908 0.0109473636008886 0.00414552772918709
ENSG00000120053 0.0269597808920005 0.00235173128071461 3.60879286288329e-08 2.09837976939573e-07
ENSG00000120055 -0.0235826555477613 0.0036727393299282 2.26728706384503e-05 2.38421750330888e-05
ENSG00000120063 -0.00943439055830888 0.0015654450869671 4.25735392470673e-05 3.9033020736303e-05
ENSG00000120071 0.00326129532522809 0.00200189385508312 0.127270618972397 0.0353855559481011
ENSG00000120129 -0.0157329818334205 0.00174337091680611 5.83922103969088e-07 1.46502514712032e-06
ENSG00000120137 -0.000157936037277739 0.00168523171592106 0.926762422797644 0.191203945225197
ENSG00000120158 -8.59601347267904e-05 0.000922261745000459 0.927161214637308 0.19126990573291
ENSG00000120159 -0.00257696570836856 0.00148077502849212 0.105410962137108 0.030043151943502
ENSG00000120162 -0.00242660779877247 0.00327345044021548 0.471691518373325 0.109296932279843
ENSG00000120217 0.0224811249672477 0.00496899906615903 0.000571354870069737 0.000325226855613928
ENSG00000120253 0.000610645208423489 0.0024440766766607 0.806610324602008 0.170501824670675
ENSG00000120254 0.0115271603579548 0.00226972808408911 0.000211520251124756 0.000142225907460415
ENSG00000120265 0.00520639813823082 0.00144722831511893 0.00324737408783173 0.00144172020822513
ENSG00000120278 0.00523083591960249 0.00484987577712466 0.300394275242344 0.0745933123809102
ENSG00000120306 0.00758352233028641 0.00179468628060059 0.000991272029538956 0.000519278301093003
ENSG00000120314 0.0125237553984899 0.00124827562512831 1.73205122117837e-07 6.20617697964497e-07
ENSG00000120318 -0.0105904694280296 0.00273946622628207 0.00194798711047332 0.000930011012695998
ENSG00000120333 -0.00240790728699918 0.00200103728760841 0.250305070209943 0.0637859269629319
ENSG00000120334 0.0141026540053061 0.00164737511365271 1.05710255203541e-06 2.24668433429717e-06
ENSG00000120370 0.00950680446770303 0.0022496103899471 0.000990467829750919 0.000519081877450601
ENSG00000120437 0.00210165684548643 0.00216278895375554 0.348916804191326 0.0847115340415893
ENSG00000120438 0.0100388481320102 0.00109903672858561 5.09082181935628e-07 1.33110820952208e-06
ENSG00000120451 -0.00582246997014044 0.000953840712489012 3.75460967536927e-05 3.54171794515175e-05
ENSG00000120509 0.00163860804255332 0.00165460140372273 0.340086551165068 0.0829089101182249
ENSG00000120533 0.00311789365828159 0.000871285673705468 0.00336758147858652 0.00148873910193848
ENSG00000120539 0.000203345295990634 0.00119331077163893 0.867315643761574 0.180976805322512
ENSG00000120594 -0.041058496450692 0.00451405917919623 5.34117672461181e-07 1.37136557354561e-06
ENSG00000120616 0.000140382526821246 0.00166937088325492 0.934263621093336 0.192357740668537
ENSG00000120647 0.00810906596383417 0.00288236628658401 0.0146508296468704 0.00534702784648618
ENSG00000120656 0.00795513091121234 0.00140555661838782 7.8008420593569e-05 6.33554513782761e-05
ENSG00000120662 -0.000332677669704483 0.00143481907294802 0.820256306523698 0.172947980916119
ENSG00000120675 -0.00234275905126433 0.00230901877270797 0.328802899733217 0.0805255840729597
ENSG00000120685 0.00144608984162339 0.000779973597842884 0.0865580490398618 0.0253022498807167
ENSG00000120686 0.00449363846467978 0.000843784158245829 0.000137659530388224 0.000100102378714753
ENSG00000120688 -0.000530173168564419 0.00131210317972483 0.692734448851428 0.150562516855715
ENSG00000120690 -0.0117226372962988 0.00110466602914736 8.99425794915657e-08 3.8798141025189e-07
ENSG00000120694 0.00455614808461714 0.00231999263803177 0.0712964479217298 0.0213947624432634
ENSG00000120697 0.00257910529977216 0.00142240589731809 0.0929451573896343 0.0269187867068157
ENSG00000120699 0.0134280015922111 0.00154988674460494 9.24495542434104e-07 2.02903914089824e-06
ENSG00000120705 -0.00422193750417137 0.000501840770097547 1.2834524439822e-06 2.59113571865468e-06
ENSG00000120708 -0.0247812880897631 0.00400111248640064 3.25204516289442e-05 3.170275480544e-05
ENSG00000120709 -0.00573736544997688 0.000952607458356939 4.28407271224018e-05 3.91888555157894e-05
ENSG00000120725 -0.0164814137309795 0.00312407406924692 0.000150058246092894 0.000107472166363275
ENSG00000120727 0.00166861322266288 0.000844814348252138 0.0698794425646021 0.0210213489269799
ENSG00000120733 -0.00158054043533854 0.000879371150171797 0.095536185281744 0.0275705018583202
ENSG00000120738 -0.00508128112610601 0.00408669348620127 0.235687313451612 0.0604814291708006
ENSG00000120742 -0.00732222437111563 0.000876695239035099 1.391139375358e-06 2.76469522748532e-06
ENSG00000120784 0.00444075839451027 0.0024503555832186 0.0930918788726182 0.0269515981494673
ENSG00000120798 0.00216526081261769 0.000822917005014434 0.0207399779023937 0.00723421896516937
ENSG00000120800 0.0205782966360788 0.00189660239453361 6.92686417642866e-08 3.30442508569421e-07
ENSG00000120802 -0.0183437679272196 0.00115360820142116 6.70722715230208e-10 1.87429589298374e-08
ENSG00000120805 0.00384542237900163 0.0014509682851902 0.0200024044533892 0.00700828135951491
ENSG00000120832 -0.00136771395537365 0.00270725298575162 0.621871801176687 0.137950109609655
ENSG00000120833 0.00370566679179034 0.00315950538138067 0.261894270275947 0.0663547114333682
ENSG00000120837 -0.00165250001286406 0.00166514681173987 0.339113322474563 0.0827133349438287
ENSG00000120860 0.0097399924859136 0.00206073112897778 0.000395852886289836 0.000239713754000497
ENSG00000120868 -0.00740817386491898 0.00173520808622314 0.000913798865867901 0.000485742849169742
ENSG00000120875 0.00197192588742456 0.00368026070603422 0.601136428997458 0.134125379174577
ENSG00000120885 0.00577598423305678 0.00547712490901723 0.310830259864534 0.0768140919617494
ENSG00000120889 0.00249487236817722 0.00109065419518152 0.0395653394659141 0.0127421336820398
ENSG00000120896 -0.00487249220328613 0.00191269426030339 0.0243096056740099 0.00830095138205795
ENSG00000120899 -0.00127575797915725 0.000943046391000901 0.199178680645581 0.0522718153559639
ENSG00000120910 0.00235413227648749 0.00136499973203024 0.108271185764364 0.0307535629844403
ENSG00000120913 -0.00589925337238424 0.00141673751722242 0.00111182723990812 0.000571659196920157
ENSG00000120915 -0.00872906873812222 0.00294866178314878 0.0110498956312853 0.00417781325204027
ENSG00000120942 0.000406633503047368 0.00178047900802709 0.822900671603604 0.173339313434025
ENSG00000120948 0.000507681012225595 0.000682951309525078 0.470483599294603 0.109090200830987
ENSG00000120963 0.00939044215026759 0.000957332986281642 2.24948887027558e-07 7.45294963628536e-07
ENSG00000120992 -0.0191367429410789 0.00252397194193515 4.00391706139417e-06 6.24842599090363e-06
ENSG00000121022 0.00794232044657702 0.000964703599460777 1.63096629622e-06 3.14067172680735e-06
ENSG00000121039 -0.0053870051930941 0.00297775018051343 0.0936116486107636 0.0270696766075264
ENSG00000121057 0.00012682945569678 0.00163517221343125 0.939356484919176 0.193208952241184
ENSG00000121058 -0.00686592432640062 0.00105611842852684 2.00016133878492e-05 2.1606187110202e-05
ENSG00000121060 0.0110332171242356 0.00278204260655294 0.00161253045581939 0.000790132585481901
ENSG00000121064 -0.0271350084300096 0.00410377837122857 1.68333386148973e-05 1.88252580398944e-05
ENSG00000121067 -8.81841156666632e-05 0.00132109992185371 0.947795979730481 0.194524721209866
ENSG00000121073 0.00432822153196789 0.000732878958552325 5.18664608632518e-05 4.60349107918963e-05
ENSG00000121083 -0.00600252082303988 0.00081287879466445 5.31353390167926e-06 7.79345438838034e-06
ENSG00000121089 0.00629959866235048 0.00127931241730664 0.000277873381972037 0.000178409725283254
ENSG00000121101 0.0503215294022216 0.00419077923745583 2.0737877018443e-08 1.4883380732853e-07
ENSG00000121104 0.000369672646311726 0.00137374125793749 0.792076958149524 0.167964666665228
ENSG00000121152 0.0164441227099401 0.00401801224612951 0.00127063802667806 0.000641772852730648
ENSG00000121210 0.0134893522087269 0.00171236035593814 2.64615754293595e-06 4.59443147393381e-06
ENSG00000121274 -0.00956619938248104 0.00102748705832887 4.09595521282986e-07 1.13217704171282e-06
ENSG00000121281 -0.0126289065037027 0.00191425727969576 1.72258505752958e-05 1.91464817639537e-05
ENSG00000121310 0.00567510509053501 0.00309608658600976 0.089797294960867 0.0261385621024631
ENSG00000121316 -0.0334472620975526 0.00587970763467237 7.43337372177183e-05 6.09035380434793e-05
ENSG00000121350 -0.00265158689100566 0.00273377017776325 0.349778434641784 0.0848856566074805
ENSG00000121390 0.001115301910324 0.00089439786450495 0.234401841216103 0.0602090488785722
ENSG00000121406 -8.9240629282249e-05 0.00213322310959844 0.967266957616209 0.197839224370332
ENSG00000121410 -0.00139848051025752 0.00347719359349926 0.694081269396262 0.150773947490699
ENSG00000121413 0.00729964729171721 0.00206818579647521 0.00369890699457648 0.00161431328397358
ENSG00000121417 -0.00563440011876399 0.00140207315032824 0.00146000481563256 0.000723918932286369
ENSG00000121481 -0.0117345473026096 0.00209253781365739 8.51243961204811e-05 6.7903481998021e-05
ENSG00000121542 0.0181187103540243 0.00274218857862093 1.69589165319923e-05 1.89019045896707e-05
ENSG00000121552 -0.0141262696690104 0.00446581170017222 0.00747908834010098 0.00297224026157657
ENSG00000121577 0.0242265791294331 0.00357407832494642 1.30461288054816e-05 1.54145559059635e-05
ENSG00000121578 -0.00261102599392515 0.00182153306579563 0.175348027095116 0.0467224648768968
ENSG00000121579 -0.0103632953137655 0.000888598879015397 2.94014215391951e-08 1.82197449580679e-07
ENSG00000121594 -0.00032411087133509 0.00437587989099149 0.942084179217874 0.193605346136018
ENSG00000121644 -0.000886530275458573 0.00157397118314005 0.582853449640152 0.13080630748087
ENSG00000121653 0.00867223623349502 0.00362969643668349 0.0327371565810195 0.0107784727838392
ENSG00000121671 -0.00278118910574171 0.00141834141068352 0.071676951069947 0.0214766019536288
ENSG00000121680 0.0100479715974733 0.00127337577789657 2.59839349871436e-06 4.54897609488521e-06
ENSG00000121691 -0.0130718710765834 0.00293296989352153 0.000646414762232418 0.00036065284455182
ENSG00000121716 0.0138072069255929 0.00124270256954825 5.23296036334092e-08 2.71017766883697e-07
ENSG00000121741 -0.0031628107468579 0.000815071294694978 0.00189514316492663 0.000907828579285195
ENSG00000121742 0.00393443039632082 0.00380093556388595 0.319484544688568 0.078575444690758
ENSG00000121749 0.00936647477471152 0.000936227773590623 1.78991031709319e-07 6.28317632134442e-07
ENSG00000121766 0.00922810491548336 0.00165983253045593 9.23263804145157e-05 7.24301663782443e-05
ENSG00000121774 -0.000963813735912868 0.000762576262865562 0.228462603211749 0.0589212688246435
ENSG00000121775 0.00213940125424395 0.00259611418358602 0.424756818780153 0.100138833369041
ENSG00000121848 0.00136399355312134 0.00102693752256292 0.206954852998449 0.0540486596648557
ENSG00000121851 -0.00559302824284878 0.00182236140985914 0.00896418651208558 0.00348064516250274
ENSG00000121858 -0.0104910727875542 0.00305535887777516 0.00444538726867661 0.00189290345313382
ENSG00000121864 -0.00723959951934859 0.00119734826863766 4.12326339551478e-05 3.81392732754169e-05
ENSG00000121879 0.00682159251867813 0.00265996254342447 0.0235357075963101 0.0080662994438598
ENSG00000121892 0.0005914174774079 0.000720986717926183 0.426836721114097 0.100531188995657
ENSG00000121895 0.0137216331809172 0.00261516318020958 0.000157693894654385 0.000112132316674575
ENSG00000121897 0.00331423080593976 0.00197234320840739 0.116744405791882 0.0328478440413342
ENSG00000121931 0.0148112160722325 0.00192363104700643 3.39135099985937e-06 5.53093796880621e-06
ENSG00000121940 0.00561602036513673 0.00280645612793615 0.0667079236822512 0.0201846902682492
ENSG00000121964 -0.000955119622745131 0.00131160583537434 0.479399691194218 0.110775246117514
ENSG00000121966 -0.0232693305810817 0.00265290751760438 8.050922069385e-07 1.8352593137373e-06
ENSG00000121989 0.00396676883471227 0.00297636600398751 0.205500573957485 0.0537268719448453
ENSG00000122008 0.00155208622968835 0.00210350103823524 0.473709908906756 0.109680556565275
ENSG00000122026 0.0120481481427153 0.0015657966031484 3.41541541479073e-06 5.55520082296453e-06
ENSG00000122033 -0.00432244599477789 0.00236902046544754 0.0911247764298397 0.0264771723296928
ENSG00000122034 -0.00711901708186193 0.00129539712320712 0.000102909331580097 7.89902615814454e-05
ENSG00000122035 0.00862103467194076 0.00257581138852828 0.00525171803282172 0.00217684615970142
ENSG00000122042 -0.0143240563522459 0.00129608252072924 5.57231980537497e-08 2.80740971117786e-07
ENSG00000122068 0.00130347122726352 0.00113508564476991 0.271517939425498 0.0684274304817677
ENSG00000122085 -0.00836568971571603 0.000757713402613322 5.63898814350839e-08 2.81521508506471e-07
ENSG00000122122 -0.0320639611593585 0.00263014474622702 1.72885689797155e-08 1.34885277907369e-07
ENSG00000122126 -0.00265929000607566 0.00180190290690125 0.163798376253783 0.0440379752777093
ENSG00000122140 -0.00428391895315035 0.00268091857819026 0.134070439604667 0.0370207919434793
ENSG00000122188 0.000694437225351208 0.00342992617906093 0.84268805218362 0.176814444570387
ENSG00000122203 0.0016292683008721 0.00143686666254469 0.27731265700816 0.0697569688934027
ENSG00000122218 0.0113419709422103 0.000839162993263605 4.95601734455018e-09 5.94972859745348e-08
ENSG00000122223 -0.00713071237704777 0.000884756925063785 2.06167770845138e-06 3.76901728235773e-06
ENSG00000122224 0.0126778071067494 0.00205462863254691 3.3754925990328e-05 3.26822482040298e-05
ENSG00000122257 0.00538270409114154 0.00193229066673918 0.0154478841922599 0.00561335992207746
ENSG00000122299 0.00455414918881182 0.00118475691511104 0.00203068007436536 0.000963593965686551
ENSG00000122335 -0.00501771019716241 0.00212873274983653 0.0347605590230701 0.0113642197491256
ENSG00000122359 -0.00962191141391779 0.00110279006064708 8.54304423307792e-07 1.90436466497551e-06
ENSG00000122376 -0.00320937153210438 0.00113955288556431 0.0145667230479597 0.00531713429571811
ENSG00000122406 0.0032897737502957 0.000896523459269883 0.00283010740327873 0.00127942942086619
ENSG00000122417 0.00867309261402781 0.000990325173076184 8.19083516569353e-07 1.8549155044346e-06
ENSG00000122435 -0.00264224410149439 0.00346803126028866 0.459727991998138 0.106965481906947
ENSG00000122477 0.012359317491 0.00242788093032285 0.000207138070859365 0.000139784534343756
ENSG00000122481 0.00458324350978708 0.0015895924834823 0.0128124606175188 0.0047542868919749
ENSG00000122482 -0.00241139040050299 0.00133391642051293 0.0938286122879544 0.0271259296318718
ENSG00000122483 0.00464037059369592 0.00289143765247307 0.132530825554748 0.0366333004673323
ENSG00000122484 -0.00529665418523538 0.00154111549707681 0.00441787382956632 0.00188218198474921
ENSG00000122490 -0.00531237700616691 0.00156428329471223 0.00477849461055158 0.0020113732810805
ENSG00000122497 0.00446264583309272 0.00245886142309124 0.0926670277019494 0.0268554538119684
ENSG00000122512 0.00235440805703127 0.00190906961179824 0.239308220134905 0.061287066745507
ENSG00000122515 -0.00466112762269546 0.00123533952852159 0.00232287282596842 0.00108103539672453
ENSG00000122545 -0.00338012940184004 0.00101692863245401 0.00548985491994831 0.00226198626808261
ENSG00000122547 -0.00558871594656229 0.0021350757400338 0.0212840230349567 0.00739412688938239
ENSG00000122550 0.000481146851746855 0.00118127850524933 0.690407519606587 0.150205247430762
ENSG00000122557 -0.00233242020709075 0.00124128907097441 0.0828439596509398 0.0243460332657534
ENSG00000122565 -0.00784357027467115 0.00124214836571717 2.68208653144984e-05 2.71875168690399e-05
ENSG00000122566 -0.00252075120372557 0.000533169841315219 0.000394866990914749 0.000239296474475719
ENSG00000122591 -0.00669962179937515 0.00181721531620271 0.0027383592796704 0.0012456354675086
ENSG00000122641 0.047222588065028 0.00484379946015292 2.41429498831991e-07 7.84305904129132e-07
ENSG00000122643 0.00500827139997588 0.00130169677061689 0.0020170872860277 0.000958460252815851
ENSG00000122644 -0.00960561948958085 0.00220287335210231 0.000771889379234385 0.000420758438237472
ENSG00000122674 0.00523000238490049 0.00167868587422472 0.00819793441505594 0.00322715949810876
ENSG00000122678 0.00280443420608775 0.00197476856952336 0.179104978816989 0.0476447913565455
ENSG00000122687 -0.0114398979221756 0.00121433834852825 3.57956762965678e-07 1.03932833728931e-06
ENSG00000122692 -0.00244066081510063 0.00152904799981432 0.134457531538504 0.0371129149037731
ENSG00000122694 -0.0267796648661526 0.00510301232038368 0.000157457899044864 0.000112041905330337
ENSG00000122696 -0.00549533400763383 0.00211536231172516 0.022097121239942 0.00763710845713708
ENSG00000122705 -0.00199455328705491 0.000945308824411201 0.0548132110415438 0.0170423182376844
ENSG00000122707 -0.0101373137610525 0.00371920594524787 0.0173245345624357 0.00619476983152526
ENSG00000122729 0.00428019759302557 0.00308938947732972 0.189225836989455 0.0500344296594638
ENSG00000122741 -0.00363076561873441 0.0013808610236147 0.0208131380448654 0.00725555213436026
ENSG00000122779 0.0134777551059098 0.00176601654518614 3.73168299848701e-06 5.94174716824246e-06
ENSG00000122783 0.00675790079020244 0.00216354666431842 0.00807272201782992 0.00318097540834177
ENSG00000122861 -0.0176505840923861 0.00398446833784304 0.000679311021113226 0.00037743936361473
ENSG00000122862 -0.023789442700767 0.00177071039943747 5.33200805834169e-09 6.22999430229633e-08
ENSG00000122877 -0.017327640120293 0.0030788135004982 8.2278011484657e-05 6.59811145942479e-05
ENSG00000122882 0.00305784183828089 0.00069328431468439 0.000703712454920231 0.000388587051503889
ENSG00000122884 0.00597529652841555 0.00195305006803685 0.0091320564667534 0.00354184604454614
ENSG00000122912 0.00308157442306099 0.00151179650908783 0.0623923782819307 0.0190462325364604
ENSG00000122958 -0.00173987622805753 0.0008937459877858 0.0735037473365318 0.021966817306248
ENSG00000122965 0.00343702099338482 0.000702546512305509 0.000294136848008526 0.000187211720877886
ENSG00000122971 0.0129132465180284 0.00214942895330383 4.39020511441347e-05 4.00234718721547e-05
ENSG00000122986 -0.0224923998527226 0.00300315132988276 4.56722951954375e-06 6.89106763486423e-06
ENSG00000123009 -0.00652773492082761 0.00230054810806789 0.0139889350747297 0.00513646329403275
ENSG00000123064 -0.000248018932696175 0.000924224359478427 0.79263833060424 0.16804777070038
ENSG00000123066 -0.00460637396370679 0.00135970978598566 0.0048551591100796 0.00203867586392942
ENSG00000123080 -0.00988598016804414 0.00405431463011562 0.0298573008993944 0.00993990249276341
ENSG00000123091 -0.00461141530215274 0.00070063169794944 1.76438345966553e-05 1.95392343421563e-05
ENSG00000123104 -0.010185765425666 0.000916274703317299 5.20033443337134e-08 2.6990601002214e-07
ENSG00000123106 -0.00594349909256542 0.00148621616231476 0.0015146977045736 0.000747190380160737
ENSG00000123124 -0.00427353947369548 0.00113488086631195 0.00235636193293769 0.00109535619800973
ENSG00000123130 0.00286898624895847 0.00234981116731641 0.243789860176554 0.062322633077994
ENSG00000123131 0.0012423750948635 0.00273932229217799 0.657642595335145 0.144401808006776
ENSG00000123136 0.0194609961789451 0.00131509936112416 1.63152580236798e-09 3.20588653149347e-08
ENSG00000123143 -0.015368011516284 0.00164571807615831 3.95839146324771e-07 1.10936674595307e-06
ENSG00000123144 0.00274011290217292 0.000642636507507842 0.00092312151709554 0.000489944676648575
ENSG00000123146 -0.00304265277508084 0.00175812772378028 0.10716942145565 0.0304835754830145
ENSG00000123154 0.00905064194815777 0.00122909098411161 5.47397296310308e-06 7.97212439724939e-06
ENSG00000123159 -0.0109405996870779 0.00203437984266489 0.000125828115058943 9.3010417459652e-05
ENSG00000123179 0.00724047883279215 0.00262339185149485 0.0162257783729283 0.00586168067959242
ENSG00000123200 0.0104262409510414 0.00107058356939096 2.44374831162672e-07 7.89117827286364e-07
ENSG00000123219 -0.00239827345507908 0.00289013117912951 0.421620722237208 0.0995547469912665
ENSG00000123240 0.00975615838283107 0.00160706092683962 3.96309554133066e-05 3.69372346178392e-05
ENSG00000123268 -0.00729557386753705 0.00171220899208348 0.000928188863158924 0.000492202118735038
ENSG00000123297 0.00687422682123321 0.00273840989528263 0.0260772119239508 0.00882973570159969
ENSG00000123329 0.0112816257148591 0.00132459219918416 1.11913629104199e-06 2.34554823360067e-06
ENSG00000123338 -0.00515586209610209 0.00116725805874556 0.000695459914331236 0.000384905376324205
ENSG00000123342 -0.0015387562083987 0.00465107046251026 0.746037793590629 0.160107685483666
ENSG00000123349 0.00451078185070469 0.00129425905864144 0.00402655540726454 0.00173504923380022
ENSG00000123353 -0.00329301731558098 0.00206929378600328 0.135539969241414 0.0373838917534308
ENSG00000123358 -0.010205694538919 0.0016768332664533 3.86506016308709e-05 3.62048888385286e-05
ENSG00000123360 0.00905345922721402 0.0012006878355753 4.2488456177809e-06 6.52465557452844e-06
ENSG00000123374 0.00245985439465751 0.00292361464900554 0.415347448021038 0.0983230520101786
ENSG00000123384 -0.0445095912961587 0.0058939911209889 4.18008633960215e-06 6.43950963932427e-06
ENSG00000123395 -0.00845769382603293 0.00186326557284638 0.000556015200996964 0.000317841672618332
ENSG00000123405 -0.00259757951465456 0.00273179452913262 0.359015258870687 0.086762650052195
ENSG00000123411 -0.00953023298073738 0.00212868723785658 0.000622933962613503 0.000349649340300292
ENSG00000123444 -0.0111621795145701 0.00465403824615537 0.0321820952055354 0.0106116128005929
ENSG00000123453 0.0187404637221361 0.00435223104851996 0.000853818087558019 0.00045788456792115
ENSG00000123454 0.00102453460761477 0.00303156145340651 0.740791531327324 0.159162422501516
ENSG00000123473 -0.00380005745566279 0.00230527917671779 0.123210829113169 0.0343951837760912
ENSG00000123505 0.00130744362582376 0.00177227605528377 0.473791242679445 0.109688887639511
ENSG00000123545 0.00669830221350073 0.00217669840599124 0.00882440982393243 0.00343574893235316
ENSG00000123552 -6.85441676872268e-05 0.00242910788105615 0.977917000385483 0.199646088326797
ENSG00000123562 0.00986248652059216 0.000851638661180958 3.19814827603151e-08 1.93377437784704e-07
ENSG00000123575 -0.0109593156467683 0.000554360606689696 4.39692270708661e-11 5.06403541673282e-09
ENSG00000123595 -0.0054514439479282 0.00145210162281658 0.00240826729986253 0.00111712265612494
ENSG00000123607 0.0112468975545664 0.00186161207395037 4.15602815868357e-05 3.83365468932994e-05
ENSG00000123609 0.00480946474659373 0.00113517747536317 0.000970815904074374 0.00051173676100617
ENSG00000123612 0.00336618620521014 0.00262081977017877 0.221418413006904 0.0573430192807557
ENSG00000123636 -0.00539789537561624 0.00173550680021665 0.00828141745187447 0.00325261147992911
ENSG00000123643 -0.0194053134124995 0.00336632526204151 6.5494605132131e-05 5.52516221328646e-05
ENSG00000123684 -0.0157118130986625 0.00219776500023293 7.48893360603689e-06 1.00515350526191e-05
ENSG00000123689 -0.00806819380459627 0.00318546415661268 0.0249915945673715 0.00850620728084961
ENSG00000123728 -0.00970433988892567 0.00104827991366308 4.37101471614569e-07 1.18385362305261e-06
ENSG00000123737 0.00111237203079955 0.00115956946713312 0.354911653677396 0.0859598988814808
ENSG00000123739 -0.00172172666668032 0.00243227538719951 0.491525141226535 0.113101638970921
ENSG00000123810 0.00422829859575573 0.00213397950952756 0.0690991564037757 0.0208228795887406
ENSG00000123815 -0.00730174719785623 0.00166823961503017 0.000748849938968105 0.000409676904807189
ENSG00000123836 0.00239704348677236 0.00218334664358357 0.292177652878166 0.072837146529806
ENSG00000123908 0.0154473673139968 0.00265008345214521 5.88580630077117e-05 5.08229716091679e-05
ENSG00000123933 -0.00376352343892366 0.0018006072857545 0.0568196536115684 0.0175847742496432
ENSG00000123975 0.00115971478505771 0.00351457457645373 0.746677172589964 0.16021349408119
ENSG00000123983 -0.000307297184855976 0.00200560784280905 0.88057834423675 0.183207073330276
ENSG00000123992 0.0104025380683748 0.00121376450642548 1.04368690525171e-06 2.2240347610817e-06
ENSG00000124067 -0.00499766957819413 0.00216638473066321 0.0381656934724894 0.0123538832447295
ENSG00000124074 0.00170093227563681 0.00473135223847398 0.724991635323289 0.156327108087546
ENSG00000124091 0.0179931721404672 0.00405693356036143 0.000672702471091649 0.000374025286167391
ENSG00000124098 -0.0123800202792432 0.0032143462844361 0.00200187027335706 0.00095235219376528
ENSG00000124103 0.0113349727135879 0.00285601476910529 0.001603619897839 0.000786882371703948
ENSG00000124120 -0.0150455507177841 0.0014894247030306 1.59994293768083e-07 5.86310613606296e-07
ENSG00000124126 -0.00906952245792886 0.000922458105372376 2.18955625573996e-07 7.32461848110584e-07
ENSG00000124145 -0.000302621456836591 0.00290884456271114 0.918729521835358 0.189821914806246
ENSG00000124151 -0.00801113310256191 0.000853097117417995 3.71280925865484e-07 1.06144983337868e-06
ENSG00000124155 -0.00169000476439695 0.000984847589556552 0.109878961555757 0.0311590085050623
ENSG00000124160 0.00837666085708641 0.000894273611735188 3.82141761871892e-07 1.08608080785793e-06
ENSG00000124164 0.00806290671687374 0.0010759666162909 4.54091035639829e-06 6.8727943861721e-06
ENSG00000124171 0.00628425562186986 0.00243557065836044 0.0228480179200201 0.00786739989509445
ENSG00000124172 -0.00249334249209023 0.000908278340719751 0.0166924227306523 0.00600693146521972
ENSG00000124177 0.00849242154250565 0.001010510043701 1.29848107760869e-06 2.61259478466928e-06
ENSG00000124181 0.00814524669461077 0.00149835270223268 0.000113883539428379 8.55671717356347e-05
ENSG00000124191 0.0187968027855725 0.00413629682159855 0.00055078582065652 0.000315374111231265
ENSG00000124193 0.00239735194761622 0.0007347472830876 0.0061739401328076 0.0025113353325512
ENSG00000124198 0.00712923786342257 0.00121271609783017 5.42241293669408e-05 4.76726391497988e-05
ENSG00000124201 0.00181138445273339 0.00145534421111165 0.235234569986769 0.0603716528703575
ENSG00000124203 -0.00395675858852945 0.00210681604528157 0.0829832013704312 0.0243780670766445
ENSG00000124207 0.0108181578950254 0.00142752034489418 4.02504703509884e-06 6.27662756460232e-06
ENSG00000124209 0.00759915138269576 0.00129868218492565 5.6719072259985e-05 4.93003881947163e-05
ENSG00000124214 -0.00108043771367221 0.000996005610602371 0.297730983130551 0.0740003470946585
ENSG00000124216 -0.00967799180817151 0.00288226469702453 0.00514325837356126 0.00214032603367895
ENSG00000124217 -0.00939328541337742 0.00267054286930676 0.00378585652989851 0.00164745214137441
ENSG00000124222 -0.0171383170385241 0.00259314679554832 1.6914675119783e-05 1.88786940028078e-05
ENSG00000124224 0.0104105111816568 0.00188796162402404 9.97223078614386e-05 7.69346484150934e-05
ENSG00000124225 0.00864787352892314 0.00355456279407307 0.0301666495114801 0.0100290842046257
ENSG00000124226 -0.00370875137430794 0.000646885390174892 6.89952637293357e-05 5.76219457647451e-05
ENSG00000124228 0.00410188413402872 0.00104414312866796 0.00173048543488696 0.000838250034663386
ENSG00000124243 -0.00953729651882305 0.00357799405786663 0.0194284962107822 0.00683492388125479
ENSG00000124251 0.00996788538145289 0.00373666769874929 0.0193530400109374 0.00681234201648777
ENSG00000124256 -0.00369248032649788 0.00193654375618112 0.0788978407663296 0.0233309330521472
ENSG00000124275 0.00310442369381508 0.001383234242896 0.0428541812848863 0.0137027861524457
ENSG00000124279 0.00126364636968016 0.00218396125072707 0.57274552956953 0.128788804663441
ENSG00000124299 -0.0205201742023671 0.00264916717902852 3.17832274935708e-06 5.30148078955988e-06
ENSG00000124313 -0.0246353411201967 0.00314625300849785 2.82652642326582e-06 4.84156259247139e-06
ENSG00000124356 0.00375972122328114 0.00147057726097697 0.0238910144943144 0.00817582871313417
ENSG00000124357 -0.000608338100611134 0.00143872389500257 0.679328500243651 0.148261669838145
ENSG00000124370 0.0080232959523809 0.00210388141829719 0.00215118542442841 0.00101243331314643
ENSG00000124380 0.00124224531771793 0.00134080686267512 0.371072110406584 0.0893016432146407
ENSG00000124383 0.00273420553092328 0.00146372814725639 0.0844680580681322 0.0247601414002365
ENSG00000124399 0.00086940222272973 0.00191687839768502 0.657630454845982 0.144401808006776
ENSG00000124406 0.00479108646950053 0.00123752639249379 0.00192738008648427 0.000921810417377907
ENSG00000124422 -0.00488467215998403 0.00133625850832219 0.00290672902481017 0.00130922045755732
ENSG00000124444 -0.00615138959086826 0.00231971240194099 0.0199437322779662 0.006989749409104
ENSG00000124459 0.00182727414272763 0.00165141217067327 0.288569197065747 0.072138348435873
ENSG00000124466 0.00296178891028079 0.00196704839076215 0.156050034170685 0.0421704301163326
ENSG00000124486 0.00706044612368324 0.00141571454817245 0.000248515466669606 0.000163155229721885
ENSG00000124491 -0.00837456117183462 0.00502786124674385 0.1196871808993 0.0336093712836649
ENSG00000124496 -0.0187182004104771 0.0022006759237488 1.1359716015679e-06 2.37260866915421e-06
ENSG00000124508 -0.00189416899541414 0.00236192796537952 0.43699154960185 0.102503678215318
ENSG00000124532 0.000951431947140951 0.00271038111354821 0.731187422138839 0.157392552792262
ENSG00000124535 0.00367612772844019 0.000973910419451935 0.00231647500733175 0.00107847297024332
ENSG00000124541 0.000518129746191181 0.00124600556098151 0.684314977979643 0.149161518353851
ENSG00000124562 -0.0020824069034362 0.00138399678759536 0.15632188908474 0.0422155943059691
ENSG00000124570 -0.00732947393608347 0.00149977095142044 0.000296858502458054 0.000188549301497212
ENSG00000124571 0.00546631813886599 0.00181148735030479 0.00989839080076242 0.00379825822535931
ENSG00000124574 0.0050030051758185 0.00170480906095867 0.0116093820729558 0.00436478394119749
ENSG00000124587 -0.000488862775988819 0.00162656606818838 0.768511009058375 0.163822863132395
ENSG00000124588 0.00359423240330668 0.00330882180105277 0.297097021110915 0.073850366487013
ENSG00000124596 -0.000250846869254963 0.00135142997508601 0.855610812465483 0.178977740443098
ENSG00000124602 0.0156540454640976 0.0010580195550824 1.63493589192994e-09 3.20588653149347e-08
ENSG00000124608 0.00981946827498264 0.00128494181387158 3.6781639103037e-06 5.88364533282496e-06
ENSG00000124614 0.0103608122926071 0.00144628558100631 7.32808932494708e-06 9.90158958971818e-06
ENSG00000124635 0.0108346756081265 0.00343472992141502 0.00760622736179544 0.00301681779266368
ENSG00000124641 -0.00791491048181059 0.00230912278902318 0.00449684423099709 0.00190943580150113
ENSG00000124659 -0.00591542784928421 0.00235799073144895 0.026157326799191 0.00884942920113074
ENSG00000124688 0.00120843142635454 0.00110517715514751 0.294053732623748 0.0732218176679313
ENSG00000124702 0.00216884968018893 0.00120438606199713 0.0949683268118156 0.0274324687491489
ENSG00000124713 0.0134768530999567 0.00412112714438805 0.00608709511655987 0.00248143519432234
ENSG00000124731 -0.021255142993491 0.00311166205183734 1.20483304018482e-05 1.44976632937875e-05
ENSG00000124733 0.00278619731841277 0.00306048842558861 0.37919446935441 0.0909126084568786
ENSG00000124762 -0.0108567493226025 0.0017775907097389 3.73450215982449e-05 3.52963361532443e-05
ENSG00000124766 -0.00865756567344997 0.0033055894220773 0.0212236361156779 0.00737632684894549
ENSG00000124767 -0.000109294458431591 0.00141249187312578 0.939501839664274 0.193222417256793
ENSG00000124772 0.00489389140115624 0.00382697207456146 0.223328531378771 0.0577820178495869
ENSG00000124782 0.00414769499604078 0.00130023314998447 0.00710354018913327 0.00283651096044962
ENSG00000124783 -0.0064034187446359 0.00133079372808368 0.000339626337243079 0.000211489756905172
ENSG00000124784 0.0126190108234339 0.00175450447567712 7.02629387157919e-06 9.57943494307573e-06
ENSG00000124786 -0.0059602096605884 0.00253611445926675 0.0352172601762389 0.0114933319556032
ENSG00000124788 0.00271516183263694 0.00189895081439941 0.176359271665847 0.0469660457544765
ENSG00000124789 0.000782995386511597 0.00162633116271454 0.638200502076813 0.140848884702376
ENSG00000124795 -0.00472328931681237 0.00131177749583574 0.00322766666119195 0.00143448937806831
ENSG00000124802 0.00550074922115186 0.00213082441433558 0.0227911975213897 0.00785230627499528
ENSG00000124813 2.6691228465173e-05 0.00162328374782068 0.98713086160544 0.200899698313042
ENSG00000124831 -0.0064090770916249 0.00172863439168764 0.00263166352233365 0.00120731933815564
ENSG00000124882 0.00446887525475387 0.00308322221669319 0.170913532843602 0.0457070398182386
ENSG00000124920 0.0054667526612886 0.00170338701881769 0.00684339227304905 0.00275079750290462
ENSG00000124942 -0.0176952772261373 0.00267325470887736 1.66478869735414e-05 1.86587736982197e-05
ENSG00000125037 -0.000208733931871538 0.00133490097138466 0.878146245342654 0.182763954085159
ENSG00000125084 0.00251121322156783 0.00265852818035942 0.362095299324966 0.0874545677635931
ENSG00000125089 -0.0092958804145923 0.00174219995961661 0.00013527776961208 9.87281792889916e-05
ENSG00000125107 0.00551386440330024 0.000971669230119265 7.6090671016198e-05 6.19852581482226e-05
ENSG00000125124 0.0177394975279762 0.00244992579695416 6.54459227297324e-06 9.11276088328505e-06
ENSG00000125148 0.00236625561983564 0.00187780493460033 0.229777909569254 0.0591973670709814
ENSG00000125149 -0.0101388213476513 0.00237155588550757 0.000903934467437426 0.000480922075818487
ENSG00000125166 -0.00112333264173174 0.00131044430769528 0.406851586709488 0.0966049855894894
ENSG00000125245 -0.00428066225580075 0.00180555305799392 0.0338832959477553 0.0111197222240927
ENSG00000125249 -0.00779101786882355 0.00151183103133585 0.000185578754659122 0.000128080643284086
ENSG00000125304 -0.00628602631131349 0.000883405874618498 7.86643873357248e-06 1.04232864791001e-05
ENSG00000125319 0.00982044541227803 0.0020953453194229 0.000425244701052746 0.000254391365855613
ENSG00000125347 -0.00272785629186484 0.00241731268387225 0.279518444190059 0.0702363105420604
ENSG00000125351 0.00440029795819085 0.00169337119460362 0.0220668990622297 0.00762775319336519
ENSG00000125354 -0.00755468095605456 0.00110259476408552 1.16725712585185e-05 1.41511205845483e-05
ENSG00000125356 0.000655801852536857 0.00136925975802647 0.639932495169095 0.141115240364974
ENSG00000125375 0.00393947964172865 0.00514614670139015 0.457635778281212 0.106591479163376
ENSG00000125384 -0.0201499171937342 0.00255367234341891 2.59928858649689e-06 4.54897609488521e-06
ENSG00000125386 0.0067932405805842 0.000841996548890076 2.03796609690866e-06 3.7341367765258e-06
ENSG00000125430 -0.0137819239415264 0.0036160705352318 0.00216047696382571 0.00101562050075923
ENSG00000125445 -0.00127745353784204 0.00175716362140468 0.480115184218621 0.110908787496616
ENSG00000125447 0.0144685246014749 0.00124764293538053 3.14562695256083e-08 1.91157500434487e-07
ENSG00000125449 -0.00562809460554861 0.00308949850931583 0.0915836274587104 0.0265787006597467
ENSG00000125450 0.011388694225256 0.00159065501267167 7.37122992051887e-06 9.94321582078653e-06
ENSG00000125454 0.00765198360497841 0.00280258393179855 0.0171709178395788 0.00615166390761606
ENSG00000125457 -0.00381656058075848 0.00113100616405788 0.00498067514242849 0.00208342238904279
ENSG00000125459 0.0252659140472075 0.00208893365050081 1.90081852022891e-08 1.41893611440825e-07
ENSG00000125482 0.00714961325751975 0.00158726008223187 0.000592528846607652 0.000335542182280416
ENSG00000125484 -0.00471405477874757 0.00182836532760606 0.0229308334825199 0.00789142231574741
ENSG00000125485 0.0236443306411135 0.00159836154781696 1.63869191556121e-09 3.20588653149347e-08
ENSG00000125503 0.00261671079851814 0.00145292448562541 0.0949349096931507 0.0274260914485586
ENSG00000125505 -0.0197109750552454 0.00226019344174834 8.58866400810107e-07 1.91101135261833e-06
ENSG00000125520 -0.00350160704591795 0.00152986022916892 0.0394671760963843 0.0127122125855544
ENSG00000125534 0.00602576578347681 0.00163521485647941 0.0027475276255843 0.00124816275412667
ENSG00000125538 0.0119365561744445 0.00458729564897531 0.0219188879819742 0.00758200899590477
ENSG00000125611 0.000975004567961559 0.00384694472664132 0.803885263366871 0.170000087171886
ENSG00000125629 0.0032070261529276 0.00179219772006194 0.0968544947480767 0.0278873785342824
ENSG00000125630 0.0050363285224372 0.00246445963618114 0.0618073843797991 0.0188867244314236
ENSG00000125633 0.0105600659318684 0.00150894347576858 9.36464935720389e-06 1.18776252705248e-05
ENSG00000125637 -0.00650320456848857 0.00183637370984865 0.00361596808181334 0.00158263550879806
ENSG00000125651 0.00300790194610594 0.00111157391647379 0.0179875024841585 0.00638275953395412
ENSG00000125652 0.00195548388303251 0.00169378208322571 0.2690742963552 0.0679177428872546
ENSG00000125656 -0.0108600810205455 0.00192842172697743 8.17865752450899e-05 6.57226425117215e-05
ENSG00000125657 -0.00348406803165649 0.00423959972473625 0.426011083983112 0.10037582848036
ENSG00000125676 0.0104180434734611 0.00154121817546557 1.34251364242992e-05 1.576321960795e-05
ENSG00000125686 0.000990153106855279 0.0014877724479174 0.517348118985838 0.118311954815654
ENSG00000125731 0.0164671860956583 0.00156684661989113 1.0075284749403e-07 4.16050439987592e-07
ENSG00000125733 0.00717600968741376 0.00232526527960907 0.00867575008761348 0.00338671704499748
ENSG00000125734 -0.00745478400955783 0.00204549448939555 0.00296840347810563 0.00133273300793154
ENSG00000125735 -0.0119534559028634 0.00282424784080197 0.000978634197474016 0.00051421721352694
ENSG00000125740 -0.0228608810759428 0.00201571919469916 4.10078031696819e-08 2.28005038999577e-07
ENSG00000125741 0.0039931182632622 0.0014879158382083 0.0187681449403742 0.00662574288708138
ENSG00000125743 0.00393691419282834 0.00158634025738666 0.0275187104015335 0.0092607813574849
ENSG00000125744 0.00717371849760244 0.00236889875321998 0.00969660842207698 0.00373089201310449
ENSG00000125746 -0.0016618590999208 0.00119442928096865 0.187474290134697 0.049620114483755
ENSG00000125753 -0.0189722483886557 0.00267379789100414 8.10328714291731e-06 1.06457101596996e-05
ENSG00000125755 0.0115525202286212 0.00131624740646056 7.99329715803578e-07 1.82384232995325e-06
ENSG00000125772 -0.00121583905178094 0.00121582774381884 0.335556944613731 0.0819781728722202
ENSG00000125775 0.0282198600710841 0.00287243171410348 2.20902698886049e-07 7.37954615808542e-07
ENSG00000125779 -0.00800862335071448 0.0017190483887028 0.000447370054373156 0.000265265275739706
ENSG00000125810 -0.0249524582956652 0.00285282954014046 8.31009388815184e-07 1.86624623401749e-06
ENSG00000125812 -0.00831652933492672 0.00163397210284077 0.000207434865944934 0.000139828763903942
ENSG00000125814 -0.00904851855612487 0.00188841610591521 0.000352111479077951 0.000217862112773897
ENSG00000125817 -0.0159102769423997 0.00163067709890713 2.39219208839179e-07 7.79757107902417e-07
ENSG00000125818 0.00073148868382364 0.000995843302531609 0.475660270837994 0.110026805035801
ENSG00000125821 -0.00862298780319084 0.00167394196589353 0.000186247306139561 0.00012839749263064
ENSG00000125826 -0.00889617710127561 0.00116723053004894 3.78542014485137e-06 6.00753513991493e-06
ENSG00000125827 -0.0149814126034186 0.00124898978130774 2.10060265005403e-08 1.49428070911989e-07
ENSG00000125834 0.00824038749827044 0.00153761783969958 0.000129925092577559 9.539742186086e-05
ENSG00000125835 0.0019557345556127 0.000705797407804493 0.0158884537836797 0.00575788027901115
ENSG00000125843 -0.00146789145052103 0.00174521721211173 0.415498946618728 0.0983492894454333
ENSG00000125844 -0.00603674221649131 0.00155184552345756 0.00186090853063193 0.000893021033706136
ENSG00000125863 -0.00195490054965764 0.00214645381921414 0.379000732088186 0.0908751678163007
ENSG00000125868 -0.00716006535853996 0.00153045379801681 0.000431749610212442 0.000257695140297404
ENSG00000125870 0.00124089046002044 0.00134010801888798 0.37133625088432 0.089338542633964
ENSG00000125871 -0.00828248187163181 0.00211483514099359 0.00177050009474065 0.000855064413178259
ENSG00000125875 -0.00217335423446621 0.000996349030972234 0.0481188452264887 0.0151705179270778
ENSG00000125877 -0.010069042250091 0.0019060740708936 0.000148254910792598 0.00010640116540758
ENSG00000125885 0.005863790777579 0.00316528686028434 0.0867845557575554 0.025363596087306
ENSG00000125898 -0.0138983283084022 0.00511338042973155 0.0175788246993427 0.00626347285289451
ENSG00000125901 0.0127622733485191 0.00153382099650309 1.45064712708602e-06 2.86179492973938e-06
ENSG00000125910 -0.0136674295327966 0.00197520126558178 1.0538365566286e-05 1.29909662520813e-05
ENSG00000125912 0.00328751013945271 0.00125801024166449 0.0214589719474194 0.00744741654640808
ENSG00000125944 -0.000129478608026295 0.000993704861406106 0.898324636050419 0.186322246813288
ENSG00000125945 0.00987646262955422 0.00313013150068785 0.0075939484297221 0.00301244166954166
ENSG00000125952 2.77362861405547e-05 0.00118044540787309 0.981611098235236 0.200026360676995
ENSG00000125962 3.5459706471001e-05 0.00147732516631882 0.98121502779008 0.200004664187355
ENSG00000125966 0.0104016486645161 0.00452372998358968 0.038705328099017 0.0124867794286733
ENSG00000125967 -0.00620025321535546 0.00238998428093774 0.0222466981506601 0.00768112124520695
ENSG00000125968 -0.00484009800296652 0.00245438400232097 0.0702672613279525 0.0211327568559746
ENSG00000125970 0.00126207860728234 0.000811021955337729 0.143671888417265 0.0393040774942721
ENSG00000125971 0.0080329251557292 0.00131458609851912 3.71618312932641e-05 3.51919565119921e-05
ENSG00000125977 0.00917469741598685 0.00135557458856392 1.32521613082142e-05 1.56122307667481e-05
ENSG00000125991 0.00135367465073073 0.00113245243469201 0.253301858596986 0.064440971679552
ENSG00000125995 -0.00548872047135933 0.00282776225111346 0.0742530366611086 0.0221496912631176
ENSG00000126001 0.0070326053977287 0.00110664218693472 2.51604870935245e-05 2.57963524220458e-05
ENSG00000126003 -0.0130382036045663 0.00196907144089881 1.65934292558459e-05 1.86242177105524e-05
ENSG00000126012 0.0156164310410778 0.00138448692449876 4.37544073189836e-08 2.36129917983073e-07
ENSG00000126062 -0.00617918226482291 0.0017430779786721 0.00359074937297633 0.00157387629759415
ENSG00000126067 -0.00372449452492941 0.000761260233953312 0.000293977003621996 0.000187159235825023
ENSG00000126070 0.00139420553666001 0.00166139389204472 0.416534511020343 0.0985461873987589
ENSG00000126088 -0.00338080568210473 0.00153093063326047 0.045790961899409 0.0145151800207529
ENSG00000126091 0.00302701122398605 0.00238770849984505 0.227124885078256 0.0586262786017251
ENSG00000126107 0.00838014478625855 0.00126927024383237 1.7091996255736e-05 1.90151802729813e-05
ENSG00000126214 0.00691741734223568 0.0015832566273777 0.000759718160261994 0.000415059332908775
ENSG00000126215 0.0133343225095694 0.00174976940853562 3.79074506854537e-06 6.00810124971708e-06
ENSG00000126216 -0.00228987085174753 0.00109150388281457 0.0560252591115699 0.0173700390066291
ENSG00000126226 0.0131760364919317 0.00108932607951711 1.89995043318369e-08 1.41893611440825e-07
ENSG00000126246 -0.011653594878858 0.00261444367788557 0.000645800549656783 0.000360393293914235
ENSG00000126247 -0.0255727100510645 0.00347777593265623 5.55783550986199e-06 8.06859450221677e-06
ENSG00000126249 0.00682156872608708 0.00134311205349754 0.00021141814611189 0.000142196784249227
ENSG00000126254 0.00152558246293195 0.00109246514923017 0.185963612738545 0.049263401457512
ENSG00000126261 -0.00460130221732295 0.000955086324267966 0.000336024327227516 0.00020957048252241
ENSG00000126264 -0.00994260987072902 0.0020938748783167 0.000380508452623774 0.000232635090266349
ENSG00000126266 0.00673924377185991 0.00430834251284595 0.141771525144614 0.038845711701139
ENSG00000126267 -0.000545102588210012 0.00143685108095827 0.710535483072955 0.153795738423432
ENSG00000126351 -0.00533371166767697 0.00249846915302417 0.0523899977339707 0.0163879161103894
ENSG00000126353 -0.00457977696428385 0.0020415020666267 0.0429321828205479 0.0137208422563933
ENSG00000126368 -0.00155011016184433 0.00219584278866805 0.49268953704945 0.113337222311442
ENSG00000126391 0.000825962786365072 0.00181757452811888 0.657013310070391 0.14428983154604
ENSG00000126432 -0.00936230990048775 0.00198327154494846 0.000400038584162228 0.000241824627783891
ENSG00000126453 0.00576939251461235 0.00226140720273421 0.0241359151065589 0.00825096078959627
ENSG00000126456 -0.00142795966559316 0.00153299745443706 0.368580947777826 0.0887816297860543
ENSG00000126457 -0.00260144700790887 0.00143222958212614 0.0924356600115338 0.0267968966192118
ENSG00000126458 -0.0265673004476086 0.00721755147304543 0.00276894032090439 0.00125647422578233
ENSG00000126461 0.0127764733766499 0.000977864732720489 7.4836914125825e-09 7.72129913638484e-08
ENSG00000126464 -0.0167405418632435 0.00220623660331663 3.97092862223225e-06 6.21628324283428e-06
ENSG00000126522 0.00143990183210331 0.00166612103700477 0.403129735217979 0.0958398431246525
ENSG00000126524 -0.00231455510437489 0.000861605424848634 0.0186743470577681 0.00659625954877936
ENSG00000126561 0.0119928018615535 0.00161811355285223 5.10829400812801e-06 7.54734849131331e-06
ENSG00000126581 0.00293922981476535 0.00114560178005824 0.023485849605046 0.00805337683038987
ENSG00000126602 0.00886816512835759 0.0019304258363408 0.000503257526846874 0.000292031545310481
ENSG00000126653 0.00822133150019253 0.0015526012574971 0.000145064873585635 0.000104670777889636
ENSG00000126698 0.00358613404173792 0.00108780356273776 0.00578461448117744 0.00236930906657032
ENSG00000126705 0.00183275071720883 0.00196067295506174 0.366953264236619 0.0884335991153598
ENSG00000126709 -0.0214557724969917 0.00364807344055653 5.39871212447904e-05 4.74987989450992e-05
ENSG00000126746 0.00928972700863304 0.00117510782211322 2.54650322256552e-06 4.47742348156367e-06
ENSG00000126756 0.0081823591765178 0.00177161969444361 0.000481180408024274 0.000281653285108527
ENSG00000126759 -0.0214671961173105 0.00389281291862155 9.96516625790172e-05 7.69292240224179e-05
ENSG00000126767 -0.0069622537192703 0.00100470699115904 1.03792402484463e-05 1.28487949412215e-05
ENSG00000126768 0.00802089902820667 0.00150848190701361 0.000139661558947827 0.000101255364489387
ENSG00000126773 -0.00273338924863576 0.00125957265654075 0.049118433026769 0.0154544950677891
ENSG00000126775 -0.0060822031254428 0.00130552918365023 0.000447330357826206 0.000265265275739706
ENSG00000126777 0.00571710184600146 0.000593248682623308 2.75861160185569e-07 8.56486059355271e-07
ENSG00000126803 0.00760748740576643 0.00410903060152499 0.086955339664789 0.0254030329250407
ENSG00000126804 -0.0179660278318778 0.00121050106769489 1.57332130406525e-09 3.20588653149347e-08
ENSG00000126814 0.00814750293992178 0.00262243425136611 0.00833616540528341 0.00327145803240624
ENSG00000126821 -0.00792451729471599 0.00129348085611092 3.62216619268949e-05 3.45860034792309e-05
ENSG00000126822 -0.0197201939627239 0.00299952683657161 1.78462075851749e-05 1.97002056881049e-05
ENSG00000126858 -0.0105355032765436 0.00159996587488001 1.75611517935878e-05 1.94654948330117e-05
ENSG00000126860 -0.0102381036243777 0.0025787027501415 0.00159925314588101 0.000784898885401083
ENSG00000126870 0.00724283202278733 0.00100722822767559 7.0417370596477e-06 9.59508098846785e-06
ENSG00000126882 -0.018302119334411 0.00272856917622252 1.45361804778826e-05 1.67833024096482e-05
ENSG00000126883 0.0164695815554069 0.00114924469626791 2.42099953905583e-09 3.97443339951151e-08
ENSG00000126903 -0.0146149877499134 0.00159188180176906 4.80389207666761e-07 1.26981176284943e-06
ENSG00000126934 -0.00289057313894003 0.0012538840295229 0.0382807581806474 0.0123811865640333
ENSG00000126945 -0.000643937457210112 0.0052320521045656 0.903929735167205 0.18723521524896
ENSG00000126947 0.00370648089660961 0.00239646345222728 0.145939083317154 0.0398476886966708
ENSG00000126953 -0.00282269187582042 0.00222239604650614 0.226307609305446 0.0584402683087967
ENSG00000126970 -0.000774877146122044 0.00272795438665336 0.780845401707639 0.165969451049248
ENSG00000127022 -0.00703879534763933 0.00149375870784776 0.000406220689507596 0.000244888455677219
ENSG00000127054 0.0140935631468579 0.00100144635939787 3.0241571156318e-09 4.40619243330579e-08
ENSG00000127080 0.00653204068581749 0.00293864400470315 0.0445877470463332 0.0141804652471608
ENSG00000127081 0.000521369686775771 0.00166124713946349 0.758620026331216 0.162200468599934
ENSG00000127084 0.0024208082067185 0.000853692590579828 0.0140366963794789 0.00515087240890996
ENSG00000127124 -0.0210865658316393 0.00223900526639473 3.59201553857902e-07 1.04169206000695e-06
ENSG00000127125 0.00173507695558607 0.00117973688089496 0.165150430993735 0.044327569515641
ENSG00000127152 -0.00621087031945051 0.00219783936872067 0.0143025415971043 0.00524016713719114
ENSG00000127184 -0.000226835947103893 0.0013798083614668 0.871947455254175 0.181771022926881
ENSG00000127191 0.00412580871708859 0.0018458700625439 0.0435848059686502 0.0138978215071021
ENSG00000127220 -0.0162133749591911 0.00127909757259785 1.0804279554801e-08 9.78704869773766e-08
ENSG00000127311 -0.00555375274726019 0.00136338409753873 0.00131696191703818 0.000661109836070996
ENSG00000127314 0.00942362823455818 0.000801825470497299 2.68156091076886e-08 1.75288385123115e-07
ENSG00000127328 -0.00492612843937516 0.001232366981267 0.00151981489168357 0.000749408960738116
ENSG00000127334 -0.00635180645343275 0.00225194156850467 0.0144486795760928 0.00528601268069219
ENSG00000127337 0.00272018305481312 0.00281983355957236 0.352317557179464 0.0854000223435359
ENSG00000127415 0.0138427216115429 0.0017128649272978 2.00061285043421e-06 3.68523787354765e-06
ENSG00000127418 -0.00450666197373229 0.00220165406301993 0.0614342326131102 0.0187964468649275
ENSG00000127419 0.00810066267990066 0.0015363093559462 0.000150789009096533 0.0001079316194217
ENSG00000127445 -0.00190196916606406 0.00106112401393338 0.0963575806035635 0.0277674412513861
ENSG00000127452 -0.00489168811120351 0.000768055805793664 2.46097940814444e-05 2.53607497171776e-05
ENSG00000127463 0.0153603880797775 0.00131555461333492 2.89990094489295e-08 1.81713137081142e-07
ENSG00000127481 0.0209045282971242 0.00147768242606422 2.83681228060942e-09 4.33283014875515e-08
ENSG00000127483 -0.0100400543200387 0.0010476567043782 2.94135503669576e-07 8.93720210922367e-07
ENSG00000127507 -0.0152639264738493 0.00170684907543249 6.47215312169288e-07 1.573357601865e-06
ENSG00000127511 0.00895768921740745 0.00117658640938539 3.83026076130895e-06 6.05713326906649e-06
ENSG00000127526 -2.60672077293488e-05 0.00219636500717287 0.990710861443993 0.201386139160094
ENSG00000127527 0.011224822665663 0.00145561041315207 3.33560891447133e-06 5.48440667735084e-06
ENSG00000127528 -0.0150353204369025 0.00154594353962826 2.48221832081597e-07 7.97047595057235e-07
ENSG00000127540 -0.00910320260642847 0.00164841489623869 9.83377855209753e-05 7.60849305073953e-05
ENSG00000127561 -0.00611063309138096 0.0048737518535503 0.23199902266349 0.0596615529130528
ENSG00000127580 0.0159506543260078 0.00165103813104955 2.68059907209593e-07 8.38724958560367e-07
ENSG00000127586 0.0153360600661764 0.00268129193207273 7.05761229316909e-05 5.86749831589654e-05
ENSG00000127589 -0.00623963027703099 0.00138090527631503 0.00057741089340849 0.000327902351200924
ENSG00000127603 -0.00823529466705344 0.00122761483755307 1.45187895325133e-05 1.67775437182435e-05
ENSG00000127616 -0.00494138080987596 0.00120549825922249 0.00125540847612458 0.000634556522139289
ENSG00000127663 0.00714553937555133 0.00329609708132983 0.049317831389167 0.0155111797090448
ENSG00000127666 -0.00666121568582217 0.00250710024036638 0.0197492350377431 0.00693162766446347
ENSG00000127688 -0.00169719191850649 0.00296259976562675 0.576505978075363 0.129538040660452
ENSG00000127720 0.00290106983483554 0.00176731160036471 0.124648235006383 0.0347444159254626
ENSG00000127774 -0.000379761790058376 0.00300075236334156 0.901228658638924 0.186828442620617
ENSG00000127804 0.000984226934209128 0.00151868481644174 0.528215263237998 0.120262703550118
ENSG00000127824 0.000771135833169656 0.00193706797834366 0.697021212418148 0.151235139927937
ENSG00000127837 0.00889265281184052 0.00116436371228565 3.70216055006853e-06 5.90640530147331e-06
ENSG00000127838 -0.0265612488291469 0.004097348207977 2.05891296119367e-05 2.21321022148979e-05
ENSG00000127870 -0.00700447035564297 0.000743413975140832 3.5737087862218e-07 1.03932833728931e-06
ENSG00000127884 -0.013951197883374 0.00347518337439092 0.0014713087606847 0.000728461243246254
ENSG00000127914 0.0120451042122301 0.00125200870357331 2.81292686324447e-07 8.67105432625151e-07
ENSG00000127920 0.0122661353977535 0.00384682231062836 0.00712163548249895 0.00284279790086538
ENSG00000127922 0.00887631791623232 0.00108494629937353 1.74805988373911e-06 3.30045924535439e-06
ENSG00000127947 -0.00513422428477747 0.00172908749519233 0.0108608870411627 0.00411793884343767
ENSG00000127948 0.00513363918831583 0.00100224860018612 0.000195997845599372 0.000133608744895849
ENSG00000127951 -0.0167108656271326 0.00359554933118416 0.000456457479374678 0.000269108815116529
ENSG00000127952 0.000959384976451135 0.00251361609424038 0.70886801236553 0.153462281350285
ENSG00000127957 0.0039161032088648 0.00230338162137085 0.11288624625873 0.0318995975073945
ENSG00000127980 0.00239917538201555 0.00114901477209444 0.0570376628137927 0.0176409580103623
ENSG00000127989 -0.00304079025566711 0.0015199861211361 0.0667759724913229 0.0201932405880505
ENSG00000127993 0.00116442445362522 0.00142780999922032 0.429457315465061 0.101010696805907
ENSG00000127995 -0.010511390712484 0.00112228838846352 3.82592766055901e-07 1.08608635459685e-06
ENSG00000128011 0.00888202672199104 0.00324236900501184 0.0168773194258556 0.00605904419884012
ENSG00000128016 -0.0128362634927374 0.00279533214661687 0.000504958856262671 0.000292737858585338
ENSG00000128050 -0.000267096364704202 0.00140662315199759 0.852332259406319 0.178373777909264
ENSG00000128059 0.0156150201169374 0.00206480527894745 4.11651628451357e-06 6.37405792802393e-06
ENSG00000128159 0.0128934083195742 0.00157696508857835 1.76047998032017e-06 3.31356245659204e-06
ENSG00000128185 -0.0115531662637403 0.00281046629050176 0.00122812908500081 0.000623373461620729
ENSG00000128191 -0.000601998279259101 0.00156878193804729 0.707376619398838 0.153182222282282
ENSG00000128203 -0.0169771118398754 0.00391754665294939 0.000811204831875967 0.000438799822589239
ENSG00000128228 0.00401017631945109 0.00271703813404923 0.16376832171295 0.0440347899009116
ENSG00000128245 -0.0107253539071481 0.00243885418303569 0.000720704852694255 0.000396792487335718
ENSG00000128271 0.0144809285357365 0.00434428929967027 0.00539082885217862 0.00222649474203562
ENSG00000128272 0.00771780426870921 0.000736579828854609 1.04402918268376e-07 4.25102237715143e-07
ENSG00000128284 0.000480580676207073 0.00125240778722674 0.707384368706561 0.153182222282282
ENSG00000128294 -0.011989995431971 0.00223705398850795 0.000129805801829893 9.53387758624894e-05
ENSG00000128309 -0.00861341870266033 0.00532853653400517 0.129989581970574 0.0360202708134967
ENSG00000128335 0.0182083689232934 0.00323509125321854 8.22270050396912e-05 6.59811145942479e-05
ENSG00000128340 -0.00786134159221295 0.00138611595665967 7.64920279220112e-05 6.22283754771957e-05
ENSG00000128383 -0.0191067363464903 0.00243127566337769 2.71632539720254e-06 4.69268017583106e-06
ENSG00000128438 0.00911651101978974 0.00806683467754312 0.278845218382189 0.0700987356541153
ENSG00000128463 0.00199491915190316 0.00117175645477637 0.112436035494159 0.0317946647275272
ENSG00000128512 0.0240046496837443 0.00357184934018231 1.42514599859258e-05 1.65556345208101e-05
ENSG00000128513 0.00447247719978998 0.00177730403231912 0.0257767355261597 0.00874023056650775
ENSG00000128524 0.00606529681755333 0.00124314561237108 0.000301159357702215 0.000190877700326512
ENSG00000128534 0.0130155957477286 0.00121974359597874 8.4285517598579e-08 3.72677204958299e-07
ENSG00000128563 0.00398098471433771 0.00105816297378897 0.00237193178197875 0.00110174684236765
ENSG00000128585 0.00874477731941634 0.0018272285305239 0.000355780415664832 0.000219794828406164
ENSG00000128590 0.000120040963508078 0.00142474128734239 0.934137698488945 0.19234818840574
ENSG00000128594 -0.0231731878591859 0.00194158199470712 2.22990617704232e-08 1.55426230235784e-07
ENSG00000128595 -0.00470232865917928 0.000995407461627667 0.000397605079463705 0.000240575418902718
ENSG00000128604 -0.00754873486969645 0.00301090111722448 0.0262333563702273 0.00887266897117085
ENSG00000128607 -0.00800115046423549 0.00225697931059289 0.00359015037899218 0.00157387629759415
ENSG00000128609 0.00132393641773722 0.0013508412408994 0.344933375418878 0.0838878184546075
ENSG00000128617 -0.00803067549774646 0.00274808958448428 0.0118884360487227 0.00445170768442849
ENSG00000128626 -0.00113067216761321 0.00152353204707615 0.471200176310909 0.10922493872028
ENSG00000128654 -0.00708656512561852 0.00307450062037047 0.0383054318689579 0.012387510274252
ENSG00000128656 0.0122611135177722 0.00326654438404538 0.00241116812438736 0.0011180394007108
ENSG00000128692 0.00811026800400936 0.00193841392721801 0.00107109371709327 0.000554013269808444
ENSG00000128699 -0.00431757056597539 0.000976421805952731 0.000689399632201622 0.000382166867186162
ENSG00000128708 0.00125598452487748 0.0015391635637641 0.429189234695955 0.100981965032184
ENSG00000128731 -0.00871737990401676 0.00126777440808891 1.12500973806788e-05 1.37076487836973e-05
ENSG00000128739 0.0106268452300708 0.00243510701232081 0.000766889842144452 0.000418410381766112
ENSG00000128789 -0.00569731758457799 0.00135180264332839 0.00101165472170265 0.000527670013564152
ENSG00000128791 -0.00335114376909623 0.00135251594343846 0.0277292785927924 0.00932256318274809
ENSG00000128815 -0.0151512110733728 0.00286374764728652 0.000146197937464698 0.000105362602996512
ENSG00000128829 -0.0173894212236952 0.00166712729963187 1.10061118870738e-07 4.43659587360783e-07
ENSG00000128881 -0.00958321266521933 0.00220848208732743 0.000802748907760136 0.000435128325276635
ENSG00000128891 0.00132681543609047 0.00165043220995677 0.435897693147587 0.102266932357472
ENSG00000128908 -0.00228361196561941 0.00106046482484925 0.0506402553240831 0.0159022863782109
ENSG00000128915 -0.00191669339556691 0.00127961982660728 0.158052618374237 0.0426401377376877
ENSG00000128928 0.00268993671585353 0.00136719354125403 0.0708374917791982 0.0212830807461072
ENSG00000128951 -0.00123706704220047 0.00184140006358195 0.513468425420841 0.117491366057686
ENSG00000128973 -0.0147599625040178 0.00248308550802931 4.87004873616482e-05 4.38035897620901e-05
ENSG00000128989 -0.0012734614442294 0.00133739802195641 0.358368403232992 0.0866582788774354
ENSG00000129003 -0.0111674069860062 0.00130558950465533 1.06700719295231e-06 2.25979186573129e-06
ENSG00000129055 -0.00691394809236053 0.00191967583659329 0.00322184476644663 0.00143295517813699
ENSG00000129071 -0.00147320096957929 0.00100609409627158 0.166878125772091 0.0447614907172768
ENSG00000129083 0.0134812773713568 0.00115294224876781 2.85007330007353e-08 1.80745104697588e-07
ENSG00000129084 -0.00975820617815742 0.00346912615609873 0.0146638773128274 0.00535098232534475
ENSG00000129103 -0.00202372763246334 0.00111468096601075 0.0925707283297472 0.0268328364210716
ENSG00000129128 -0.00270794159947037 0.0010008312596493 0.0179975288515788 0.00638538050924487
ENSG00000129158 -0.00274007071229909 0.00143651063500472 0.078798778355694 0.0233101892551045
ENSG00000129187 -0.00777809382198824 0.0011662012782144 1.54086538449187e-05 1.76039869793215e-05
ENSG00000129194 0.0138181439209332 0.00263396356041886 0.000157915518629519 0.000112235451945713
ENSG00000129197 0.00650541187384912 0.0019031143717402 0.00457851860692248 0.00194036891596568
ENSG00000129219 -0.0185715463176995 0.00253319210582894 5.7369971578405e-06 8.25928687186596e-06
ENSG00000129245 0.00702563836170319 0.00113023830637902 3.13718826340788e-05 3.0819084304243e-05
ENSG00000129250 -0.0200752672042188 0.00204542879372756 2.23434090808908e-07 7.42516065084836e-07
ENSG00000129255 0.00468565359663647 0.00217759707888324 0.0507933424786185 0.0159420800625319
ENSG00000129270 -0.00226470122398017 0.00464490025472924 0.633975547785191 0.140060850237817
ENSG00000129292 0.0157157748786204 0.00142797236608503 5.85505408453358e-08 2.90187223323474e-07
ENSG00000129315 0.00274864590508005 0.00151693162887341 0.0931426701102888 0.0269630754660546
ENSG00000129317 -0.00860897386545061 0.00240288271957803 0.00334016713655289 0.00147905287774703
ENSG00000129347 0.00744754325666575 0.00270741486021992 0.0165127445274574 0.00595556419985
ENSG00000129351 0.00968639383654538 0.00101262846200041 3.00468456737213e-07 9.08929295906041e-07
ENSG00000129353 -0.00182743744075393 0.00137328976804693 0.206157727148982 0.0538724016034526
ENSG00000129355 -0.000523017573381337 0.0016403714272029 0.754912087970256 0.161593381365667
ENSG00000129450 -0.035887711338961 0.00378895274776096 3.36494261711499e-07 9.87683158988899e-07
ENSG00000129460 0.00806814693750059 0.00057253385779194 2.97511314798427e-09 4.40619243330579e-08
ENSG00000129465 -0.00452776016835737 0.00180677320980269 0.0262899484202661 0.0088880808411533
ENSG00000129467 0.0106481268111992 0.00174741247396463 3.81933519542093e-05 3.58877664699289e-05
ENSG00000129472 0.00386472062733676 0.00104372583487698 0.00265576890645335 0.00121584123709306
ENSG00000129473 -0.0159824299120667 0.00337143073832409 0.000385942703241333 0.000235362529235083
ENSG00000129484 0.0066914413603707 0.0021880933618327 0.00915588305793824 0.00354937960332008
ENSG00000129515 0.00120064526423334 0.000981312984420475 0.242852043122936 0.0621025809660649
ENSG00000129518 -0.00306264969943746 0.000633824677435486 0.000327514552707202 0.000205215658372466
ENSG00000129534 -0.0058784950299372 0.00134722397717591 0.000767743022874267 0.000418686976380131
ENSG00000129535 0.00686714429163434 0.0033854743929904 0.0635180117344141 0.0193434622508894
ENSG00000129562 -0.00335389380573936 0.00146780468773374 0.0397511168215048 0.0127985554210092
ENSG00000129566 -0.00615046530218163 0.00242021205919624 0.0245943540002039 0.0083865476781653
ENSG00000129625 -0.00998871284914649 0.00194023766522867 0.000187263738460189 0.000129000103155742
ENSG00000129636 -0.00579107503186129 0.00213244171374189 0.0176571508378735 0.00628675028674043
ENSG00000129646 0.00252117782294001 0.00208400957209281 0.247906186304418 0.0632412456616672
ENSG00000129657 -0.00834622561031757 0.00127933092921517 1.93033652931944e-05 2.09454723426336e-05
ENSG00000129667 -0.00311595977150794 0.00161013107561815 0.0750198591057999 0.0223398604992692
ENSG00000129675 -0.0254872870505238 0.00230343830914336 5.49487545981519e-08 2.7861639747212e-07
ENSG00000129680 -0.000601455804856858 0.00129694563008516 0.650497631204401 0.143189043851237
ENSG00000129691 0.00874102840041097 0.00121608831960532 7.07315067932231e-06 9.62703786495538e-06
ENSG00000129696 -7.61077942937771e-06 0.00383908588730734 0.998448336927182 0.202597666136509
ENSG00000129757 0.00558735212082414 0.00473363597274217 0.259008057900664 0.0657474214391275
ENSG00000129824 0.000742124373653853 0.00123559336575272 0.558418419388108 0.126012370124839
ENSG00000129911 -0.0148182603136233 0.00163522262978622 5.57140164950392e-07 1.40805535464597e-06
ENSG00000129925 -0.00990377489808843 0.00266629981500809 0.00259762492040323 0.00119374143855955
ENSG00000129932 0.00165015413230318 0.00233266032269002 0.491797707345602 0.113153592125128
ENSG00000129933 0.00776977739151918 0.00115283519856069 1.3839194143944e-05 1.61309482777601e-05
ENSG00000129968 0.00335009633356284 0.00156258125420338 0.0515221966613592 0.0161373333943687
ENSG00000129993 0.00814652407477124 0.00311337669004454 0.0213225618542796 0.00740645153930931
ENSG00000130005 0.00443095880338717 0.00243413460169153 0.0917978876287459 0.0266302348394875
ENSG00000130021 -0.00455574305412137 0.0019535056616902 0.0364212164701008 0.0118462873764111
ENSG00000130023 0.00405931297790568 0.00142175646873405 0.0135230591382844 0.0049858396352294
ENSG00000130024 0.013420759590838 0.00114569731313837 2.78928343141614e-08 1.78944557753124e-07
ENSG00000130038 -0.0050374967335385 0.00183236378888277 0.0165637973310841 0.00596774776261572
ENSG00000130052 0.010348933445846 0.00337265428595507 0.00897500988675419 0.00348428833403366
ENSG00000130066 0.00501896608483909 0.00240795914873059 0.0574217996223509 0.0177416162063651
ENSG00000130119 0.00422458280772679 0.00193184308457291 0.0476363957965301 0.0150292489366307
ENSG00000130150 0.00767934894206878 0.00262595959568934 0.0118400979918764 0.00443498043389412
ENSG00000130159 0.00883980801946523 0.00103208190777572 1.05112919822696e-06 2.23595383829808e-06
ENSG00000130164 -0.00437425441051097 0.00240226580089301 0.0917109798551471 0.0266091391984149
ENSG00000130165 -0.00311197381674901 0.00110319876690714 0.01444112720185 0.00528404894512171
ENSG00000130175 -0.00160909193510961 0.000443952446287792 0.0030841488923514 0.00137957769606662
ENSG00000130177 0.0043789378885885 0.00479840828708357 0.378076033676398 0.0907269117153501
ENSG00000130193 -0.00059248750472212 0.00349061381292789 0.867829621888131 0.181053044423152
ENSG00000130202 -0.0320796872430636 0.00317659181836202 1.60512678395758e-07 5.8727218124462e-07
ENSG00000130203 0.0272637454339424 0.0025038997430645 6.64391599137578e-08 3.21801707473753e-07
ENSG00000130204 0.00217384168449172 0.00119844879102114 0.0928353530771076 0.026893425937541
ENSG00000130222 0.018189270454313 0.00285220861932317 2.42883923432226e-05 2.50979257305801e-05
ENSG00000130227 -0.00487547071790634 0.000933690787751275 0.000164751489902746 0.000116138397839089
ENSG00000130244 0.00360560811865027 0.00118858302049493 0.00959930774562202 0.00369908953834663
ENSG00000130254 0.0121681871137395 0.00131753099493954 4.49002845910106e-07 1.20931643428772e-06
ENSG00000130255 0.0084876534977299 0.00175692574296739 0.000328127476131764 0.000205546456529959
ENSG00000130299 0.00100792139182435 0.00165865855452313 0.553872155722708 0.125161628511808
ENSG00000130303 -0.00725724278287354 0.00126580127135564 6.89865433714163e-05 5.76219457647451e-05
ENSG00000130304 -0.0162183342570506 0.00255087045263404 2.50393258704593e-05 2.57157336324861e-05
ENSG00000130305 0.00742914386479897 0.00134037291964749 9.50301877795339e-05 7.39992526909533e-05
ENSG00000130309 -0.0119869018043552 0.00172364629545667 1.00008258482956e-05 1.24874407831537e-05
ENSG00000130311 -0.00320941029418769 0.00218021581808964 0.164796660968148 0.0442461966946484
ENSG00000130312 -0.00658930468948884 0.00196870612280961 0.00525067798389149 0.0021767881147196
ENSG00000130313 -0.00941046918084608 0.00190093084567016 0.000265224060031614 0.00017193126862658
ENSG00000130332 0.00197149729660116 0.00137047818963394 0.173916873893314 0.046392235739861
ENSG00000130338 -3.38269024036086e-05 0.00246369274243241 0.989253738238184 0.201213223564745
ENSG00000130340 0.0146944621250071 0.0019589093374702 4.49114973456332e-06 6.82738750245275e-06
ENSG00000130347 0.00855273395801867 0.00371343266452582 0.0384307933049059 0.0124164294294384
ENSG00000130348 0.00618698067201833 0.00251718991994741 0.0287828386325807 0.00962592344121522
ENSG00000130349 0.0099522100267924 0.00156023888976344 2.42353442424323e-05 2.50764917114394e-05
ENSG00000130363 -2.54426219845798e-05 0.00199842297144286 0.990035437368148 0.201321428672777
ENSG00000130382 -0.0114268920406201 0.00143955622353831 2.4354489586689e-06 4.31532568919577e-06
ENSG00000130383 -0.00129270592638645 0.00438407218706928 0.772753825086391 0.164509810259526
ENSG00000130396 0.0172711057106278 0.00298392443265974 6.29876668361001e-05 5.36986520000019e-05
ENSG00000130402 -0.00417539024165845 0.00160811539129165 0.0221547203290186 0.00765373448794346
ENSG00000130414 0.00354980733275433 0.000980807059269805 0.00311493880497832 0.00139129189756657
ENSG00000130429 -0.0197859624185505 0.00382983891883958 0.000181447369395759 0.00012588978483928
ENSG00000130449 0.00384264077230222 0.00141869470262471 0.017898855035121 0.00635821052404152
ENSG00000130475 -0.0027860011268461 0.00102483434131167 0.0175634715722279 0.00626076940058011
ENSG00000130479 -0.0181674418104179 0.0023058290541815 2.64146547615929e-06 4.59287902817511e-06
ENSG00000130489 -0.0106977473180369 0.00182157032907483 5.47551265926034e-05 4.80134265610624e-05
ENSG00000130511 -0.0194712375267667 0.00329089075926364 5.09445746593883e-05 4.53498129432015e-05
ENSG00000130517 -0.0250088536626595 0.00331143811491395 4.17667386836128e-06 6.43950963932427e-06
ENSG00000130518 0.0073541810182832 0.00238480241334184 0.00871481382196394 0.00339854910597527
ENSG00000130520 -0.00903943511604815 0.00202143484818447 0.000628964357159324 0.000352543273549718
ENSG00000130522 -0.0113570333370678 0.00144635219994973 2.74104711731261e-06 4.728633831673e-06
ENSG00000130544 0.00465839125293561 0.00257151985548249 0.0932147272129411 0.0269807053723241
ENSG00000130545 -0.00786343638723125 0.00555811607040841 0.18064102565269 0.0480006100670861
ENSG00000130559 -0.0122830012791104 0.00192525448234933 2.41860587555488e-05 2.50521738309589e-05
ENSG00000130560 -0.0115592314603605 0.0015488227892246 4.74294855748277e-06 7.10742166400807e-06
ENSG00000130589 0.00935111272662733 0.00250529515978019 0.00250952504284417 0.00115677173282406
ENSG00000130590 -0.00722356172841986 0.00239687463186829 0.00997184012439359 0.00382280352144094
ENSG00000130592 -0.021098747064562 0.00219316962051305 2.81432576152767e-07 8.67105432625151e-07
ENSG00000130595 0.0116106495095536 0.00233535554876643 0.00025543161476033 0.00016681814075314
ENSG00000130598 -0.000429331404648039 0.00343482639260026 0.902440797107235 0.187020596723122
ENSG00000130638 -0.00669338369816745 0.00139732907188033 0.000353037887854935 0.000218323607095135
ENSG00000130640 0.00539236805004899 0.000860677839442731 2.90041052606851e-05 2.8951645759102e-05
ENSG00000130653 0.00814856774944184 0.00165094730440943 0.000272262366272008 0.000175522682038418
ENSG00000130669 0.00380044501804555 0.00200183495535152 0.0800555629044662 0.0236357163698255
ENSG00000130684 0.00437297493577976 0.00345808789317326 0.228228724497803 0.0588735063863114
ENSG00000130695 -0.00696926330703474 0.00176606047486516 0.00167343737892836 0.000814531091646396
ENSG00000130699 -0.0020534631969894 0.00165833807593279 0.237513095260266 0.0608982654339898
ENSG00000130703 0.00748959064245983 0.000985836760536382 3.91856111356235e-06 6.14623906307278e-06
ENSG00000130706 -0.000782313143930975 0.00121805510612542 0.531865159184722 0.120960058265426
ENSG00000130713 0.00750389344048241 0.00163225336530327 0.000500183016358172 0.000290665885599126
ENSG00000130714 0.00391200782694086 0.0014803405609922 0.0202938436750485 0.00709497632808133
ENSG00000130717 -0.00187500842117546 0.0010012853966829 0.0837848393946432 0.0245837052076872
ENSG00000130723 0.0102970866950573 0.00144479501195365 7.73563925033915e-06 1.03196650650831e-05
ENSG00000130724 0.00317138954458962 0.000657276200418032 0.000331622032570365 0.000207198879915817
ENSG00000130725 -0.0159167692663752 0.00211136898012226 4.25869560576519e-06 6.53563190582227e-06
ENSG00000130726 0.0130722807519417 0.00101933462697774 9.38223797585942e-09 9.0490562120248e-08
ENSG00000130731 -0.00444886556117748 0.0024934413115327 0.0977311722536516 0.0281130265554988
ENSG00000130733 0.00203253415226692 0.00142739899610713 0.178021230333803 0.0473773404406766
ENSG00000130734 0.00605685185366227 0.00108970622586926 9.25478414299884e-05 7.25568338542175e-05
ENSG00000130741 -0.0088354626029443 0.00169524706606005 0.00016758563968013 0.000117690350564593
ENSG00000130748 -0.0122425699677825 0.00260770120269915 0.000419154321775514 0.00025161925887757
ENSG00000130749 0.00600296005777729 0.00146947783564225 0.00128863885412867 0.000649047174821079
ENSG00000130755 -0.00158641086431343 0.00128630268035633 0.239295383199751 0.061287066745507
ENSG00000130758 -0.00114351442114258 0.00194908104569061 0.56745814966176 0.127778068446318
ENSG00000130764 0.0034360014658546 0.00116891700282499 0.0115021243426343 0.00432916894896041
ENSG00000130766 0.000889222098936443 0.00223403093521644 0.697064024541958 0.151235139927937
ENSG00000130770 -0.000130360129655219 0.00159969962086531 0.936293250270698 0.192693607586665
ENSG00000130772 0.00538270913718917 0.00307600339329539 0.103685065011375 0.0296248690756392
ENSG00000130775 -0.0327956249039808 0.0022877397907667 2.41148926226279e-09 3.97443339951151e-08
ENSG00000130779 -0.00275225298799739 0.000916565898587792 0.0101841504123443 0.00389124246490196
ENSG00000130787 0.0196297996822927 0.00210482165918238 4.01730076017079e-07 1.11681770991937e-06
ENSG00000130803 -4.66120399365904e-05 0.00140284387936218 0.973998455737613 0.198963661114571
ENSG00000130811 0.00121123129508099 0.000779466524306376 0.144201845059707 0.0394223026514024
ENSG00000130813 -0.00624542059099535 0.00169569857412006 0.00275752176356031 0.0012517624812992
ENSG00000130816 0.00406494205152777 0.00106265956785159 0.00210400081686637 0.000994095189853287
ENSG00000130818 0.000453991413850166 0.00123136435922084 0.718293659158364 0.155211082095148
ENSG00000130821 0.0189254026207309 0.00193726427598511 2.35769876634155e-07 7.71633502971766e-07
ENSG00000130826 0.00678352258749617 0.000768869744920281 7.53799164427682e-07 1.75810210188187e-06
ENSG00000130827 0.0114267552599673 0.00178392280831845 2.32352603389192e-05 2.43067509382244e-05
ENSG00000130830 -0.00732175710872631 0.00205238221517891 0.00343959208227332 0.00151807622915074
ENSG00000130844 0.0060283224706477 0.00185693128831434 0.00637236165669347 0.00258162573953961
ENSG00000130856 -0.00316455702879808 0.00125726552333916 0.0257486886897451 0.00873316926944969
ENSG00000130921 0.0107783494197406 0.00268378601753987 0.00146694871828407 0.000726904888514799
ENSG00000130935 0.010158502989999 0.00101374360538636 1.75641300072006e-07 6.21845369517208e-07
ENSG00000130939 0.00472838727331955 0.000437830758212157 7.31849721696664e-08 3.41305828871553e-07
ENSG00000130940 0.0133276736691448 0.00304532658501793 0.00074951674838963 0.000409763642204876
ENSG00000130956 0.0169809955198957 0.00190506936188284 6.7154674632981e-07 1.61132414548551e-06
ENSG00000130958 -0.00653840665286428 0.00234591599563505 0.0154040632698982 0.00559996055763818
ENSG00000130985 0.0147757763862101 0.000850356512696816 2.22243216975615e-10 1.19190289744757e-08
ENSG00000131013 0.0110356933420263 0.000660089932586366 3.59668773689582e-10 1.52614246337731e-08
ENSG00000131015 0.00531818778851233 0.00411167830750903 0.218371832334648 0.0566510719313913
ENSG00000131016 -0.00602794666703658 0.00346647908313072 0.105656385032104 0.0301027666275856
ENSG00000131018 -0.00137001062926048 0.00221064522863984 0.546142760391385 0.123692336253481
ENSG00000131023 -0.000530913853245833 0.00122841904800681 0.672683760688233 0.147010458255923
ENSG00000131042 -0.0352425951542552 0.00466672342398385 4.17887777622086e-06 6.43950963932427e-06
ENSG00000131043 -0.00815690259744534 0.0013521947176644 4.21816128275439e-05 3.87471282150685e-05
ENSG00000131051 0.0026699144696014 0.00073124617129346 0.00293069474658577 0.00131805737580884
ENSG00000131061 0.0102078023792137 0.00153816820891304 1.62179911797115e-05 1.82867682553757e-05
ENSG00000131067 0.00112375696508185 0.00157071048219985 0.486985892324052 0.112270767344946
ENSG00000131069 -0.0088905970378255 0.00167104886354288 0.000138900577595329 0.000100824541743971
ENSG00000131089 -0.00482897041501073 0.00188080587087133 0.0234043238715482 0.00802809646778124
ENSG00000131100 0.0111565349076113 0.00119234498392877 3.86930276784401e-07 1.0971117862113e-06
ENSG00000131115 -0.0129702582734995 0.00164813854030336 2.67559223163587e-06 4.63223643344457e-06
ENSG00000131116 -0.00217729451803026 0.00178720269360887 0.244770234573321 0.0625402051828963
ENSG00000131127 -0.00111033072869346 0.00221855744757431 0.625106566961199 0.138540612694373
ENSG00000131143 0.00593122803754294 0.0010372414444306 7.0738985949646e-05 5.87334541981309e-05
ENSG00000131148 0.00984835862487667 0.00137056597748351 7.09613957267344e-06 9.64204922847039e-06
ENSG00000131149 -0.011615260403187 0.00197751867047289 5.46796313356886e-05 4.79684858003509e-05
ENSG00000131165 0.00171735878725806 0.000822958012942058 0.0571635006647308 0.0176730979514674
ENSG00000131171 -0.025529046034679 0.00408874294861045 3.00158294661157e-05 2.97527916318706e-05
ENSG00000131174 0.00624381091840511 0.00120842794579143 0.000181250501328229 0.000125789280168957
ENSG00000131187 0.00828053009118643 0.00247839013680633 0.00531090285529265 0.00219911706754044
ENSG00000131188 0.00364086644282384 0.00219884294623045 0.121686318260169 0.0340644221041668
ENSG00000131196 0.000871622985842508 0.00232436696617265 0.713711751624177 0.154400336312045
ENSG00000131236 -0.00429350479954792 0.00122000613961028 0.00377224447040531 0.00164241523599145
ENSG00000131238 -0.0297062984105003 0.00350154181923251 1.16905944532799e-06 2.41316757312606e-06
ENSG00000131242 -0.00282458768553999 0.00171785241474786 0.124075785219424 0.0346126724619082
ENSG00000131263 0.000907186662699922 0.00122872033801501 0.47343996080724 0.10962854884374
ENSG00000131269 -0.00120964241786239 0.00152880387761859 0.443004382477328 0.103642693860256
ENSG00000131323 0.0044436917482051 0.000704427148813428 2.70894883836408e-05 2.74253293075865e-05
ENSG00000131351 0.00633447739181823 0.00101750686343697 3.09031180182722e-05 3.04451418475727e-05
ENSG00000131368 0.00145916545610805 0.00106754271434011 0.194846944705537 0.051335537887089
ENSG00000131370 -0.00460256596472042 0.00127263511273015 0.00313110558194979 0.0013967072806434
ENSG00000131373 0.00971335915077351 0.00158038059531079 3.50904252447334e-05 3.36786975925124e-05
ENSG00000131374 -0.025688175747943 0.00302375625463096 1.15128026344791e-06 2.39218783247058e-06
ENSG00000131375 -0.00434944246984187 0.000763448755805673 7.32843423595544e-05 6.02470413780068e-05
ENSG00000131378 0.00164746721056383 0.0015195412265276 0.297980053107769 0.0740470340689772
ENSG00000131381 0.00130741841196268 0.00174034565276854 0.465890545676511 0.108185357398442
ENSG00000131389 -0.00259797722010522 0.0016291892085349 0.134804992716083 0.0372023870003679
ENSG00000131398 -0.0223487388089944 0.00434282965088161 0.000187941069441075 0.000129319364657071
ENSG00000131401 -0.0301114356906873 0.00771727163067825 0.0018198810486967 0.000875765265122686
ENSG00000131408 0.00310466456610305 0.000759853706726914 0.0012867699508243 0.000648511017124602
ENSG00000131437 0.00604233221755887 0.0022822428201264 0.0201055660400977 0.00703627183441648
ENSG00000131446 -0.00657172467008936 0.00230732832781409 0.0137042580183336 0.00504495567676756
ENSG00000131462 0.0105468373558605 0.0027497878457451 0.00206345675550743 0.000977229821611708
ENSG00000131467 -0.00706014050215396 0.000395409721891178 1.58117357105446e-10 1.09264403728314e-08
ENSG00000131469 0.00198002775684608 0.00145208761841052 0.195849442293457 0.0515547340065307
ENSG00000131473 -0.00552588735112426 0.00138014490571871 0.0015011703236343 0.000741727655390654
ENSG00000131475 -0.000953433415319327 0.00102982317829174 0.371406612549975 0.0893465831567374
ENSG00000131495 0.00354667776566914 0.00425866802291072 0.419987184228736 0.0992368473773267
ENSG00000131503 0.00709842726680329 0.00273943919134944 0.0223765249088407 0.00772153739434829
ENSG00000131504 -0.00864118370875138 0.00139878927263603 3.33644011881759e-05 3.24209424981643e-05
ENSG00000131507 0.00165148510282119 0.00213540507950214 0.453130166680018 0.105633596953429
ENSG00000131508 0.00779293090564519 0.000816660496208569 3.0895136865265e-07 9.24796038108287e-07
ENSG00000131558 -0.0138502609142546 0.00239083407040442 6.24660109514927e-05 5.33856500538483e-05
ENSG00000131584 0.00201778258809712 0.00185091957913096 0.295441413296358 0.0734868975040945
ENSG00000131591 0.0130337175446354 0.00187249422357014 9.90785926107629e-06 1.24097991603409e-05
ENSG00000131626 0.0116985887723643 0.00121078092158755 2.67729567654135e-07 8.38724958560367e-07
ENSG00000131634 -0.0118133306369044 0.00373850429195509 0.00752668204759781 0.00298869893410489
ENSG00000131652 0.00681168380467743 0.0017514827756887 0.00186424016034014 0.000894442362214493
ENSG00000131653 -0.00803011518651998 0.00166692066526479 0.000336233234949291 0.000209616842210113
ENSG00000131668 0.00737457067113357 0.00340836554970267 0.0496992556165591 0.0156189567682646
ENSG00000131669 -0.00402856748184545 0.00129034335765331 0.0080951237131675 0.00318824429077336
ENSG00000131686 -0.00166524562320177 0.00315970350207286 0.607052465494852 0.135171031106968
ENSG00000131697 0.00314112460691146 0.00194238589573604 0.129842478432844 0.0359930424745364
ENSG00000131724 -0.0362712456003847 0.00592700560770436 3.66236127203021e-05 3.49009109737874e-05
ENSG00000131725 -0.00168712580519063 0.00107833497602194 0.141693274562528 0.0388332827839424
ENSG00000131732 0.0034330076049124 0.00173157611583558 0.0689541255315705 0.0207843541086841
ENSG00000131748 0.0185715778294659 0.00109601976007225 3.04206819173402e-10 1.42838874536545e-08
ENSG00000131759 -0.0177186062793174 0.00139181184477029 1.02533609725099e-08 9.46525140362628e-08
ENSG00000131778 -0.00225860446274839 0.00135767738371378 0.120102351702379 0.0337063882863819
ENSG00000131779 -0.00315087449847598 0.0020295346031434 0.144537662802951 0.0395007148294388
ENSG00000131788 -0.0118434751029199 0.00213803778099786 9.55433443328567e-05 7.43031537935706e-05
ENSG00000131791 -0.00952997715206344 0.00217283471823572 0.000736461249264819 0.000403904329695282
ENSG00000131795 0.00503894966324569 0.00117406624577422 0.000876364009984919 0.000467797255513031
ENSG00000131797 -0.00118054009632067 0.00245605413860457 0.638742553936776 0.140942792043487
ENSG00000131828 0.0108423031885371 0.00112831778265117 2.85141474094687e-07 8.761874793479e-07
ENSG00000131844 0.0100150531000467 0.00210132736875102 0.000368630171071002 0.000226518139482204
ENSG00000131845 -0.00221681535782868 0.00205503527857863 0.300319854220876 0.0745824896398299
ENSG00000131871 0.00143700148426307 0.000999170080201385 0.174014843089561 0.0464081322604039
ENSG00000131873 -0.0186176166010852 0.00121653704179623 1.07773564127731e-09 2.48975175254819e-08
ENSG00000131876 0.00949151982966372 0.00156862345823313 4.09328672901177e-05 3.79168712111196e-05
ENSG00000131899 -0.00797128641744599 0.00151780763155255 0.000156362738510368 0.000111393714798682
ENSG00000131931 -0.0044690333478695 0.00234776586162331 0.0793463078117628 0.0234492145277458
ENSG00000131943 -0.0110702546066328 0.00219229750350253 0.000222600534829857 0.000148433290479095
ENSG00000131966 0.00226269379222913 0.00114797218006473 0.0703909325170272 0.0211646872131602
ENSG00000131979 -0.00142473758355592 0.00230312930876457 0.54686051075318 0.123820727726114
ENSG00000131981 0.00173310298716124 0.00105067490618497 0.12298326826394 0.0343435503492686
ENSG00000132002 -0.0154690773773031 0.00179925976103052 1.00763884310326e-06 2.16246049554896e-06
ENSG00000132003 0.0254249423793746 0.00313698244298004 1.93835669756443e-06 3.58694988886972e-06
ENSG00000132004 0.0139009487006894 0.00226383275578128 3.54174885477902e-05 3.39521835014389e-05
ENSG00000132005 0.000622911236905727 0.00192161627327731 0.750973330772806 0.160963955052526
ENSG00000132017 0.01196815702282 0.00134932287243135 7.09963363162082e-07 1.68016618580511e-06
ENSG00000132024 -0.00628076143148459 0.00147103038985616 0.000913281277809678 0.000485574437495482
ENSG00000132109 -0.000562006762556739 0.00128941662109989 0.670087515419654 0.146588767834412
ENSG00000132128 0.0047880982233532 0.00116604842305214 0.00123853353601111 0.000627337996296456
ENSG00000132141 0.0165188365573597 0.00226303049908587 6.0086103082051e-06 8.55292289139236e-06
ENSG00000132142 0.0113935106253262 0.001464001868988 3.02015941751325e-06 5.08677613962684e-06
ENSG00000132153 0.014873596255127 0.00111752383801284 5.97783291306659e-09 6.75611753562697e-08
ENSG00000132155 0.00729096250593149 0.001311090534324 9.2118975576346e-05 7.23303202420585e-05
ENSG00000132182 -0.0174872229739276 0.0014726348428134 2.36970036775315e-08 1.60994350298497e-07
ENSG00000132196 0.0172906637253698 0.00242041756007543 7.54795805883645e-06 1.01083187937794e-05
ENSG00000132199 0.00600126219316993 0.0010536161310299 7.34347058279661e-05 6.03091570308857e-05
ENSG00000132205 -0.0169461138819049 0.00292520436267869 6.24585674317706e-05 5.33856500538483e-05
ENSG00000132254 0.0129507921794858 0.00159925471586429 1.95655273912615e-06 3.6161829048992e-06
ENSG00000132274 -0.00793339333665922 0.00116511372742934 1.24512067590043e-05 1.48641199623937e-05
ENSG00000132275 0.00704952944358716 0.0010102326822427 9.65157772703603e-06 1.21770866800075e-05
ENSG00000132294 -0.000441936218869634 0.000899931603383916 0.631557529211838 0.139675943377268
ENSG00000132300 0.0072804879079324 0.0012236688703925 4.82627558979641e-05 4.3474542970207e-05
ENSG00000132305 0.00200987495827888 0.00169444959307702 0.256789078029684 0.0652526337295965
ENSG00000132313 -0.00154455942846146 0.00274872951354231 0.583730946370723 0.130930344496332
ENSG00000132323 0.0110313232040333 0.000893400322838697 1.48264942059968e-08 1.23228931004378e-07
ENSG00000132326 0.0062496774096582 0.00189121069602605 0.00569717819871342 0.00233824794023792
ENSG00000132334 -0.00403656475778478 0.00228706399981121 0.101035567944546 0.0289567954320462
ENSG00000132341 -0.000914770902173298 0.000915288015973585 0.335824580170012 0.0820352711327491
ENSG00000132356 -0.00231273141545766 0.000790381808958369 0.0118015784342957 0.0044241233817496
ENSG00000132359 -0.0189054886055854 0.00200890689604281 3.62269083378867e-07 1.04682241188209e-06
ENSG00000132361 -0.000818078728761455 0.000967654104932743 0.413164007168691 0.0978636484230787
ENSG00000132376 0.00347199799565509 0.000580003345668498 4.54735927193031e-05 4.1238556015424e-05
ENSG00000132382 0.0131492768607429 0.001344349285037 2.32449660270689e-07 7.62831513117472e-07
ENSG00000132383 -0.00175076655066296 0.00211760520379355 0.423284890567303 0.099869696628803
ENSG00000132386 -0.00759584349196085 0.00381334502461968 0.0678150157103545 0.0204639533844192
ENSG00000132388 -0.0129043813473206 0.000823199715995987 8.00554093750082e-10 2.15137130191746e-08
ENSG00000132394 -0.00885935513439498 0.00124378543630233 7.7829155801951e-06 1.03655815658287e-05
ENSG00000132405 -0.00550213293279326 0.00135173236573092 0.00132458177736554 0.000663970304252713
ENSG00000132406 0.0005733906198238 0.00184241137694968 0.760569631759057 0.16257419802771
ENSG00000132423 0.00375327522141147 0.00423708715645673 0.39180856220612 0.0934920146327357
ENSG00000132424 0.0141124966508826 0.00130755006642876 7.37054830041956e-08 3.41504547669414e-07
ENSG00000132432 0.00681655951880286 0.00111562777299098 3.71945522743417e-05 3.51980291750983e-05
ENSG00000132434 0.00318408920234246 0.0008511174946487 0.00246909766178255 0.00114052767556405
ENSG00000132436 -0.000857561601037374 0.00189247070751047 0.657915981827408 0.144448722999241
ENSG00000132463 6.99152300439808e-05 0.000956976347327961 0.942871718715781 0.193684905343703
ENSG00000132465 -0.0260625747262268 0.00843407809747056 0.00860842768854795 0.00336520028885033
ENSG00000132466 0.00636106326501757 0.00126560986915988 0.000232021366125201 0.000153661266548639
ENSG00000132467 -0.00136498756683507 0.00215828968674098 0.538064914633885 0.122137328899849
ENSG00000132471 0.00859390234419127 0.00125564931995327 1.18064883461236e-05 1.42491915084686e-05
ENSG00000132475 -0.0043271964897784 0.00117010719255357 0.00267963378851439 0.00122491197842971
ENSG00000132478 0.00422492886977498 0.00103782929641185 0.00132334511812441 0.000663625484613207
ENSG00000132485 0.00569703390089571 0.00137285406593732 0.001141705343844 0.000584783686681754
ENSG00000132507 -0.00490326053837679 0.000850099175449254 6.51332839330302e-05 5.50620422459689e-05
ENSG00000132510 0.0141417263965038 0.00174356987622999 1.92295288620195e-06 3.56116966036022e-06
ENSG00000132514 -0.0276339204620994 0.00347206777166782 2.36570885731187e-06 4.22893195378254e-06
ENSG00000132530 -0.00570808948699953 0.00198163489105944 0.0128811564583998 0.00477684620169805
ENSG00000132535 -0.0168961742938515 0.00210726345183204 2.18160196171342e-06 3.95240506876398e-06
ENSG00000132549 -0.00819541550375397 0.00099977880045041 1.71106531743147e-06 3.25224491593383e-06
ENSG00000132581 0.00131217902111347 0.00105134964308596 0.234010380309479 0.0601276543106562
ENSG00000132589 -0.0274773126049132 0.00320512553865584 1.04035374407883e-06 2.21888695922054e-06
ENSG00000132591 0.00765409219063175 0.00105503849118141 6.41239021694117e-06 8.97061577245115e-06
ENSG00000132600 0.0053336134420124 0.00149763632553871 0.00347992278992517 0.00153363744398982
ENSG00000132603 0.000112802811779971 0.000971197005967249 0.909310130537423 0.188181178208778
ENSG00000132604 0.00902755898795629 0.00156718549098572 6.59506174303481e-05 5.55588018102399e-05
ENSG00000132612 0.00438129062060014 0.00108747838161656 0.00143217572296322 0.000712147475716874
ENSG00000132613 0.00791845308581066 0.00157845133425803 0.000235937741462809 0.000155998676739975
ENSG00000132635 -0.00470943821576568 0.00204392535889082 0.0383647631986066 0.0124017226858602
ENSG00000132646 0.00476678778385138 0.00301991447680593 0.138476579096666 0.0380549804437806
ENSG00000132661 -0.0135092886832313 0.00141994397619073 3.19734389665983e-07 9.50018676330732e-07
ENSG00000132664 -0.00664080200699893 0.00200312792793508 0.00558190743197117 0.00229601559239149
ENSG00000132669 -0.017501783196673 0.00390800055328923 0.000621334910005015 0.000348913747543524
ENSG00000132670 0.00276761350663106 0.000627584069577276 0.000704635259696101 0.000389007805844017
ENSG00000132676 0.00354631682038318 0.00157045994459845 0.041774662147212 0.0133841476404143
ENSG00000132680 0.0125444970968299 0.00201642337892211 3.11174736313178e-05 3.06438385508941e-05
ENSG00000132694 -0.0161625966317363 0.00284359303449038 7.49239566586283e-05 6.12617970366269e-05
ENSG00000132704 -0.0154472556988696 0.00326817517172532 0.00039578519248282 0.000239713754000497
ENSG00000132716 0.00871383127449736 0.00222639238338439 0.00177886345512392 0.00085893199267342
ENSG00000132718 0.00356018292152343 0.00255290178744552 0.186522019665576 0.049405916996437
ENSG00000132740 0.00100067218220064 0.00123155694088419 0.431118428035927 0.101332418974985
ENSG00000132768 0.0148853187477459 0.00173955261839249 1.06221986660037e-06 2.25359964841002e-06
ENSG00000132773 0.000308728041442701 0.0012607736763295 0.810378425117046 0.171133805280247
ENSG00000132780 0.0116289004401114 0.002363053613651 0.000279395401143819 0.000179244195598129
ENSG00000132781 0.0141716231953882 0.00181243474488802 2.86985457728188e-06 4.90189308883272e-06
[truncated: 738,044 more chars]
