# Supplementary material for: RNA-seq: impact of RNA degradation on transcript quantification
Source: BMC Biol. 2014 May 30;12:42. doi: 10.1186/1741-7007-12-42 (PMC4071332; doi:10.1186/1741-7007-12-42)
Supplement: Additional file 12: Table S4 — Significantly overrepresented GO terms among slowly degraded genes. [file 1741-7007-12-42-S12.xlsx]

## Sheet: Supp table 4 slow GO terms
GO.ID	Term	Annotated	Significant	Expected	p-value	q-value	Ontology
GO:0005344	oxygen transporter activity	6	5	0.05	2.4e-10	2.4336e-07	MF
GO:0019825	oxygen binding	9	5	0.08	4.9e-09	2.4843e-06	MF
GO:0050896	response to stimulus	3424	49	29.22	8.5e-07	0.0036856	BP
GO:0048545	response to steroid hormone stimulus	137	9	1.17	2.1e-06	0.0036856	BP
GO:0030195	negative regulation of blood coagulation	14	4	0.12	4.5e-06	0.0036856	BP
GO:1900047	negative regulation of hemostasis	14	4	0.12	4.5e-06	0.0036856	BP
GO:0015671	oxygen transport	5	3	0.04	5.9e-06	0.0036856	BP
GO:0048468	cell development	590	17	5.04	6e-06	0.0036856	BP
GO:0050819	negative regulation of coagulation	15	4	0.13	6.2e-06	0.0036856	BP
GO:0048731	system development	1438	28	12.27	6.4e-06	0.0036856	BP
GO:0009605	response to external stimulus	603	17	5.15	8e-06	0.00409511	BP
GO:0001664	G-protein coupled receptor binding	62	6	0.53	1.3e-05	0.0042588	MF
GO:0005125	cytokine activity	66	6	0.57	1.9e-05	0.0042588	MF
GO:0020037	heme binding	40	5	0.34	2.1e-05	0.0042588	MF
GO:0042379	chemokine receptor binding	21	4	0.18	2.6e-05	0.004394	MF
GO:0042493	response to drug	165	9	1.41	9.7e-06	0.00446879	BP
GO:0040011	locomotion	557	16	4.75	1.2e-05	0.00496138	BP
GO:0006935	chemotaxis	268	11	2.29	1.4e-05	0.00496138	BP
GO:0042330	taxis	268	11	2.29	1.4e-05	0.00496138	BP
GO:0046906	tetrapyrrole binding	46	5	0.39	4.1e-05	0.00593914	MF
GO:0005179	hormone activity	9	3	0.08	4.9e-05	0.00621075	MF
GO:0015669	gas transport	7	3	0.06	2e-05	0.006504	BP
GO:0050878	regulation of body fluid levels	336	12	2.87	2.2e-05	0.006504	BP
GO:0048646	anatomical structure formation involved ...	338	12	2.88	2.4e-05	0.006504	BP
GO:0048856	anatomical structure development	1721	30	14.69	2.4e-05	0.006504	BP
GO:0000302	response to reactive oxygen species	71	6	0.61	2.9e-05	0.00651334	BP
GO:0030335	positive regulation of cell migration	106	7	0.9	3e-05	0.00651334	BP
GO:0007186	G-protein coupled receptor signaling pat...	192	9	1.64	3.3e-05	0.00651334	BP
GO:0030154	cell differentiation	1132	23	9.66	3.3e-05	0.00651334	BP
GO:2000147	positive regulation of cell motility	108	7	0.92	3.4e-05	0.00651334	BP
GO:0006979	response to oxidative stress	149	8	1.27	3.5e-05	0.00651334	BP
GO:0048729	tissue morphogenesis	149	8	1.27	3.5e-05	0.00651334	BP
GO:0040017	positive regulation of locomotion	110	7	0.94	3.8e-05	0.00651334	BP
GO:0048869	cellular developmental process	1226	24	10.46	3.9e-05	0.00651334	BP
GO:0048513	organ development	982	21	8.38	3.9e-05	0.00651334	BP
GO:2000026	regulation of multicellular organismal d...	479	14	4.09	4e-05	0.00651334	BP
GO:0007596	blood coagulation	301	11	2.57	4.1e-05	0.00651334	BP
GO:0050817	coagulation	302	11	2.58	4.3e-05	0.00660337	BP
GO:0007599	hemostasis	304	11	2.59	4.5e-05	0.00668758	BP
GO:0051272	positive regulation of cellular componen...	114	7	0.97	4.8e-05	0.0069105	BP
GO:0022603	regulation of anatomical structure morph...	254	10	2.17	5.1e-05	0.00711991	BP
GO:0009611	response to wounding	565	15	4.82	6.2e-05	0.00816097	BP
GO:0009790	embryo development	373	12	3.18	6.2e-05	0.00816097	BP
GO:0007275	multicellular organismal development	1713	29	14.62	6.5e-05	0.00831819	BP
GO:0009653	anatomical structure morphogenesis	862	19	7.36	6.9e-05	0.0085398	BP
GO:0009887	organ morphogenesis	264	10	2.25	7.1e-05	0.0085398	BP
GO:0042542	response to hydrogen peroxide	52	5	0.44	7.4e-05	0.0085398	BP
GO:0072358	cardiovascular system development	322	11	2.75	7.6e-05	0.0085398	BP
GO:0072359	circulatory system development	322	11	2.75	7.6e-05	0.0085398	BP
GO:0032501	multicellular organismal process	2322	35	19.82	8e-05	0.00877524	BP
GO:0001568	blood vessel development	217	9	1.85	8.5e-05	0.00910686	BP
GO:0009888	tissue development	452	13	3.86	9.3e-05	0.00931415	BP
GO:0035094	response to nicotine	11	3	0.09	9.3e-05	0.00931415	BP
GO:0042744	hydrogen peroxide catabolic process	11	3	0.09	9.3e-05	0.00931415	BP
GO:0070301	cellular response to hydrogen peroxide	29	4	0.25	9.8e-05	0.00960609	BP
GO:0001944	vasculature development	225	9	1.92	0.00011	0.0101354	BP
GO:0030193	regulation of blood coagulation	30	4	0.26	0.00011	0.0101354	BP
GO:1900046	regulation of hemostasis	30	4	0.26	0.00011	0.0101354	BP
GO:0005506	iron ion binding	88	6	0.75	9.8e-05	0.0110413	MF
GO:0051897	positive regulation of protein kinase B ...	31	4	0.26	0.00013	0.0117433	BP
GO:0010646	regulation of cell communication	753	17	6.43	0.00014	0.0121237	BP
GO:0042060	wound healing	345	11	2.94	0.00014	0.0121237	BP
GO:0043279	response to alkaloid	32	4	0.27	0.00015	0.0121237	BP
GO:0050818	regulation of coagulation	32	4	0.27	0.00015	0.0121237	BP
GO:0065008	regulation of biological quality	1246	23	10.63	0.00015	0.0121237	BP
GO:0007267	cell-cell signaling	348	11	2.97	0.00015	0.0121237	BP
GO:0048870	cell motility	413	12	3.52	0.00016	0.0124936	BP
GO:0051674	localization of cell	413	12	3.52	0.00016	0.0124936	BP
GO:0010035	response to inorganic substance	186	8	1.59	0.00017	0.0128392	BP
GO:0030334	regulation of cell migration	187	8	1.6	0.00017	0.0128392	BP
GO:0005215	transporter activity	470	13	4.02	0.00014	0.014196	MF
GO:0042036	negative regulation of cytokine biosynth...	14	3	0.12	0.0002	0.0146254	BP
GO:0046888	negative regulation of hormone secretion	14	3	0.12	0.0002	0.0146254	BP
GO:0009725	response to hormone stimulus	360	11	3.07	0.00021	0.0148842	BP
GO:0048514	blood vessel morphogenesis	192	8	1.64	0.00021	0.0148842	BP
GO:0042221	response to chemical stimulus	1375	24	11.73	0.00025	0.0171903	BP
GO:0051239	regulation of multicellular organismal p...	791	17	6.75	0.00025	0.0171903	BP
GO:0006950	response to stress	1747	28	14.91	0.00026	0.017615	BP
GO:0051291	protein heterooligomerization	38	4	0.32	0.00029	0.0190861	BP
GO:0061041	regulation of wound healing	38	4	0.32	0.00029	0.0190861	BP
GO:0016209	antioxidant activity	35	4	0.3	0.00021	0.0193582	MF
GO:0050793	regulation of developmental process	650	15	5.55	0.0003	0.0194662	BP
GO:0032502	developmental process	1962	30	16.74	0.00031	0.0198357	BP
GO:2000145	regulation of cell motility	204	8	1.74	0.00032	0.0201951	BP
GO:0051969	regulation of transmission of nerve impu...	71	5	0.61	0.00033	0.0205447	BP
GO:0016477	cell migration	386	11	3.29	0.00038	0.0233342	BP
GO:0009719	response to endogenous stimulus	453	12	3.87	0.00039	0.0233342	BP
GO:0051896	regulation of protein kinase B signaling...	41	4	0.35	0.00039	0.0233342	BP
GO:0040012	regulation of locomotion	211	8	1.8	0.0004	0.0236256	BP
GO:0034614	cellular response to reactive oxygen spe...	42	4	0.36	0.00042	0.0244929	BP
GO:0003008	system process	533	13	4.55	0.00048	0.0273007	BP
GO:0031644	regulation of neurological system proces...	77	5	0.66	0.00048	0.0273007	BP
GO:0051270	regulation of cellular component movemen...	218	8	1.86	0.00049	0.0275296	BP
GO:0001525	angiogenesis	167	7	1.43	0.00052	0.0288631	BP
GO:0008009	chemokine activity	17	3	0.15	0.00037	0.02964	MF
GO:0022892	substrate-specific transporter activity	385	11	3.3	0.00038	0.02964	MF
GO:0006928	cellular component movement	543	13	4.63	0.00057	0.0312618	BP
GO:0051048	negative regulation of secretion	46	4	0.39	0.0006	0.03252	BP
GO:0032101	regulation of response to external stimu...	175	7	1.49	0.00068	0.0364274	BP
GO:0060445	branching involved in salivary gland mor...	5	2	0.04	0.00071	0.0375974	BP
GO:0004867	serine-type endopeptidase inhibitor acti...	19	3	0.16	0.00053	0.0383871	MF
GO:0043062	extracellular structure organization	49	4	0.42	0.00077	0.0403112	BP
GO:0032963	collagen metabolic process	22	3	0.19	0.00081	0.041463	BP
GO:0045429	positive regulation of nitric oxide bios...	22	3	0.19	0.00081	0.041463	BP
GO:0043583	ear development	50	4	0.43	0.00083	0.0420199	BP
GO:0008544	epidermis development	87	5	0.74	0.00084	0.0420639	BP
GO:0009617	response to bacterium	182	7	1.55	0.00086	0.0426024	BP
GO:0043491	protein kinase B signaling cascade	51	4	0.44	0.0009	0.0436453	BP
GO:0007423	sensory organ development	133	6	1.14	0.0009	0.0436453	BP
GO:0042743	hydrogen peroxide metabolic process	23	3	0.2	0.00093	0.0441702	BP
GO:0044259	multicellular organismal macromolecule m...	23	3	0.2	0.00093	0.0441702	BP
GO:0050900	leukocyte migration	136	6	1.16	0.00102	0.047425	BP
GO:0032989	cellular component morphogenesis	436	11	3.72	0.00104	0.047425	BP
GO:0042541	hemoglobin biosynthetic process	6	2	0.05	0.00105	0.047425	BP
GO:0045072	regulation of interferon-gamma biosynthe...	6	2	0.05	0.00105	0.047425	BP
GO:0055098	response to low-density lipoprotein part...	6	2	0.05	0.00105	0.047425	BP
GO:0015248	sterol transporter activity	5	2	0.04	0.00071	0.047996	MF
GO:0051716	cellular response to stimulus	2733	36	23.32	0.0011	0.049201	BP
