# Supplementary material for: RNA-seq: impact of RNA degradation on transcript quantification
Source: BMC Biol. 2014 May 30;12:42. doi: 10.1186/1741-7007-12-42 (PMC4071332; doi:10.1186/1741-7007-12-42)
Supplement: Additional file 13: Table S5 — Significantly overrepresented GO terms among rapidly degraded genes. [file 1741-7007-12-42-S13.xlsx]

## Sheet: Supp table 5 fast GO terms
GO.ID	Term	Annotated	Significant	Expected	p-value	q-value	Ontology
GO:0006952	defense response	621	40	7.59	6.4e-20	2.94848e-16	BP
GO:0004872	receptor activity	378	27	4.52	1.5e-14	1.521e-11	MF
GO:0006954	inflammatory response	237	21	2.9	5.2e-13	1.19782e-09	BP
GO:0001816	cytokine production	258	21	3.15	2.7e-12	3.80077e-09	BP
GO:0006955	immune response	661	32	8.08	3.3e-12	3.80077e-09	BP
GO:0009617	response to bacterium	182	18	2.23	4.6e-12	4.23844e-09	BP
GO:0038023	signaling receptor activity	285	21	3.41	1.2e-11	6.084e-09	MF
GO:0004888	transmembrane signaling receptor activit...	234	19	2.8	2.4e-11	8.112e-09	MF
GO:0050896	response to stimulus	3424	74	41.87	1.9e-11	1.45888e-08	BP
GO:0001817	regulation of cytokine production	235	19	2.87	3.9e-11	2.56676e-08	BP
GO:0009611	response to wounding	565	28	6.91	6.5e-11	3.74319e-08	BP
GO:0006950	response to stress	1747	50	21.36	1.3e-10	6.65456e-08	BP
GO:0009607	response to biotic stimulus	353	21	4.32	1e-09	4.607e-07	BP
GO:0050776	regulation of immune response	354	21	4.33	1.1e-09	4.607e-07	BP
GO:0048583	regulation of response to stimulus	1249	40	15.27	1.2e-09	4.607e-07	BP
GO:0042742	defense response to bacterium	58	10	0.71	1.5e-09	5.31577e-07	BP
GO:0002376	immune system process	1071	36	13.1	3.5e-09	1.10568e-06	BP
GO:0001819	positive regulation of cytokine producti...	127	13	1.55	3.6e-09	1.10568e-06	BP
GO:0002682	regulation of immune system process	547	25	6.69	4.8e-09	1.3821e-06	BP
GO:0004871	signal transducer activity	489	23	5.85	8.7e-09	1.76436e-06	MF
GO:0060089	molecular transducer activity	489	23	5.85	8.7e-09	1.76436e-06	MF
GO:0002684	positive regulation of immune system pro...	360	20	4.4	8.8e-09	2.3848e-06	BP
GO:0060326	cell chemotaxis	70	10	0.86	1e-08	2.55944e-06	BP
GO:0051707	response to other organism	337	19	4.12	1.7e-08	4.12205e-06	BP
GO:0030595	leukocyte chemotaxis	58	9	0.71	2.7e-08	6.21945e-06	BP
GO:0032501	multicellular organismal process	2322	54	28.39	4e-08	8.77524e-06	BP
GO:0045087	innate immune response	360	19	4.4	5e-08	1.04705e-05	BP
GO:0051240	positive regulation of multicellular org...	223	15	2.73	6.7e-08	1.34204e-05	BP
GO:0002237	response to molecule of bacterial origin	135	12	1.65	7.5e-08	1.43969e-05	BP
GO:0006935	chemotaxis	268	16	3.28	1.2e-07	2.12631e-05	BP
GO:0042330	taxis	268	16	3.28	1.2e-07	2.12631e-05	BP
GO:0040011	locomotion	557	23	6.81	1.5e-07	2.46804e-05	BP
GO:0009605	response to external stimulus	603	24	7.37	1.5e-07	2.46804e-05	BP
GO:0042221	response to chemical stimulus	1375	38	16.81	2.4e-07	3.81269e-05	BP
GO:0071216	cellular response to biotic stimulus	75	9	0.92	2.7e-07	4.1463e-05	BP
GO:0032760	positive regulation of tumor necrosis fa...	25	6	0.31	4.2e-07	6.24174e-05	BP
GO:0051239	regulation of multicellular organismal p...	791	27	9.67	4.8e-07	6.9105e-05	BP
GO:0001775	cell activation	465	20	5.69	6e-07	8.37636e-05	BP
GO:0048584	positive regulation of response to stimu...	607	23	7.42	7e-07	9.47726e-05	BP
GO:0023052	signaling	2368	52	28.96	7.2e-07	9.47726e-05	BP
GO:0002252	immune effector process	240	14	2.93	1.1e-06	0.000136965	BP
GO:0002696	positive regulation of leukocyte activat...	173	12	2.12	1.1e-06	0.000136965	BP
GO:0007166	cell surface receptor signaling pathway	1163	33	14.22	1.2e-06	0.000145484	BP
GO:0050867	positive regulation of cell activation	175	12	2.14	1.3e-06	0.000153567	BP
GO:0032640	tumor necrosis factor production	48	7	0.59	1.6e-06	0.000179785	BP
GO:0032680	regulation of tumor necrosis factor prod...	48	7	0.59	1.6e-06	0.000179785	BP
GO:0002699	positive regulation of immune effector p...	69	8	0.84	1.7e-06	0.000186474	BP
GO:0007165	signal transduction	2221	49	27.16	1.9e-06	0.000198939	BP
GO:0007154	cell communication	2438	52	29.81	1.9e-06	0.000198939	BP
GO:0007155	cell adhesion	370	17	4.52	2e-06	0.000200304	BP
GO:0022610	biological adhesion	371	17	4.54	2e-06	0.000200304	BP
GO:0008329	pattern recognition receptor activity	8	4	0.1	1.3e-06	0.0002197	MF
GO:0071706	tumor necrosis factor superfamily cytoki...	51	7	0.62	2.4e-06	0.000235251	BP
GO:0048518	positive regulation of biological proces...	1970	45	24.09	2.8e-06	0.000268742	BP
GO:0002694	regulation of leukocyte activation	224	13	2.74	2.9e-06	0.000272659	BP
GO:0032496	response to lipopolysaccharide	127	10	1.55	3e-06	0.00027642	BP
GO:0051251	positive regulation of lymphocyte activa...	162	11	1.98	4e-06	0.000361333	BP
GO:0050865	regulation of cell activation	232	13	2.84	4.3e-06	0.000380963	BP
GO:0051716	cellular response to stimulus	2733	55	33.42	5e-06	0.000434623	BP
GO:0048522	positive regulation of cellular process	1811	42	22.14	5.2e-06	0.000443637	BP
GO:0032879	regulation of localization	632	22	7.73	5.3e-06	0.000443947	BP
GO:0051249	regulation of lymphocyte activation	202	12	2.47	5.7e-06	0.000468927	BP
GO:0002020	protease binding	36	6	0.43	3.6e-06	0.000521486	MF
GO:0006897	endocytosis	207	12	2.53	7.3e-06	0.000585636	BP
GO:0050778	positive regulation of immune response	244	13	2.98	7.5e-06	0.000585636	BP
GO:0051704	multi-organism process	646	22	7.9	7.5e-06	0.000585636	BP
GO:0001653	peptide receptor activity	23	5	0.28	6.2e-06	0.000698533	MF
GO:0008528	G-protein coupled peptide receptor activ...	23	5	0.28	6.2e-06	0.000698533	MF
GO:0048856	anatomical structure development	1721	40	21.04	9.9e-06	0.000755246	BP
GO:0010033	response to organic substance	982	28	12.01	1e-05	0.000755246	BP
GO:0030593	neutrophil chemotaxis	25	5	0.31	1.1e-05	0.000817371	BP
GO:0071222	cellular response to lipopolysaccharide	64	7	0.78	1.2e-05	0.000850523	BP
GO:0002250	adaptive immune response	117	9	1.43	1.2e-05	0.000850523	BP
GO:0002700	regulation of production of molecular me...	43	6	0.53	1.2e-05	0.000850523	BP
GO:0050670	regulation of lymphocyte proliferation	90	8	1.1	1.3e-05	0.00088075	BP
GO:0002718	regulation of cytokine production involv...	26	5	0.32	1.3e-05	0.00088075	BP
GO:0002443	leukocyte mediated immunity	119	9	1.46	1.3e-05	0.00088075	BP
GO:0032944	regulation of mononuclear cell prolifera...	91	8	1.11	1.4e-05	0.0009214	BP
GO:0071219	cellular response to molecule of bacteri...	66	7	0.81	1.4e-05	0.0009214	BP
GO:0016477	cell migration	386	16	4.72	1.5e-05	0.00097331	BP
GO:0030334	regulation of cell migration	187	11	2.29	1.6e-05	0.00100975	BP
GO:0070663	regulation of leukocyte proliferation	93	8	1.14	1.6e-05	0.00100975	BP
GO:0002440	production of molecular mediator of immu...	68	7	0.83	1.7e-05	0.00101713	BP
GO:0060907	positive regulation of macrophage cytoki...	5	3	0.06	1.7e-05	0.00101713	BP
GO:0070391	response to lipoteichoic acid	5	3	0.06	1.7e-05	0.00101713	BP
GO:0071223	cellular response to lipoteichoic acid	5	3	0.06	1.7e-05	0.00101713	BP
GO:0007275	multicellular organismal development	1713	39	20.95	2.3e-05	0.00130816	BP
GO:0002367	cytokine production involved in immune r...	29	5	0.35	2.3e-05	0.00130816	BP
GO:0045321	leukocyte activation	355	15	4.34	2.3e-05	0.00130816	BP
GO:0070887	cellular response to chemical stimulus	856	25	10.47	2.3e-05	0.00130816	BP
GO:0050870	positive regulation of T cell activation	128	9	1.57	2.4e-05	0.00134839	BP
GO:0002720	positive regulation of cytokine producti...	15	4	0.18	2.6e-05	0.00144316	BP
GO:0002460	adaptive immune response based on somati...	101	8	1.24	3e-05	0.00164536	BP
GO:0002576	platelet degranulation	51	6	0.62	3.3e-05	0.0017886	BP
GO:0014912	negative regulation of smooth muscle cel...	6	3	0.07	3.5e-05	0.00183233	BP
GO:0048870	cell motility	413	16	5.05	3.5e-05	0.00183233	BP
GO:0051674	localization of cell	413	16	5.05	3.5e-05	0.00183233	BP
GO:2000145	regulation of cell motility	204	11	2.49	3.6e-05	0.0018428	BP
GO:0050730	regulation of peptidyl-tyrosine phosphor...	76	7	0.93	3.6e-05	0.0018428	BP
GO:0050731	positive regulation of peptidyl-tyrosine...	52	6	0.64	3.7e-05	0.00187318	BP
GO:0050900	leukocyte migration	136	9	1.66	3.9e-05	0.00193197	BP
GO:0032103	positive regulation of response to exter...	77	7	0.94	3.9e-05	0.00193197	BP
GO:0032502	developmental process	1962	42	23.99	4.2e-05	0.00205845	BP
GO:0002697	regulation of immune effector process	138	9	1.69	4.4e-05	0.00211154	BP
GO:0009620	response to fungus	17	4	0.21	4.4e-05	0.00211154	BP
GO:0048731	system development	1438	34	17.58	4.8e-05	0.00225649	BP
GO:0040012	regulation of locomotion	211	11	2.58	4.8e-05	0.00225649	BP
GO:0032101	regulation of response to external stimu...	175	10	2.14	5e-05	0.00232677	BP
GO:0019955	cytokine binding	30	5	0.36	2.5e-05	0.002535	MF
GO:0002702	positive regulation of production of mol...	18	4	0.22	5.6e-05	0.00257992	BP
GO:0046651	lymphocyte proliferation	111	8	1.36	5.9e-05	0.00268369	BP
GO:0042953	lipoprotein transport	7	3	0.09	6e-05	0.00268369	BP
GO:0061081	positive regulation of myeloid leukocyte...	7	3	0.09	6e-05	0.00268369	BP
GO:0042287	MHC protein binding	16	4	0.19	3.1e-05	0.002704	MF
GO:0001530	lipopolysaccharide binding	6	3	0.07	3.2e-05	0.002704	MF
GO:0032943	mononuclear cell proliferation	112	8	1.37	6.2e-05	0.00274648	BP
GO:0051270	regulation of cellular component movemen...	218	11	2.67	6.5e-05	0.00285195	BP
GO:0032613	interleukin-10 production	19	4	0.23	7.1e-05	0.00308582	BP
GO:0070661	leukocyte proliferation	115	8	1.41	7.5e-05	0.00322921	BP
GO:0050921	positive regulation of chemotaxis	37	5	0.45	7.9e-05	0.00336994	BP
GO:0042129	regulation of T cell proliferation	60	6	0.73	8.4e-05	0.00351807	BP
GO:0006928	cellular component movement	543	18	6.64	8.4e-05	0.00351807	BP
GO:0046649	lymphocyte activation	308	13	3.77	8.7e-05	0.00361089	BP
GO:0045058	T cell selection	20	4	0.24	8.8e-05	0.00361979	BP
GO:0048520	positive regulation of behavior	38	5	0.46	9e-05	0.00366929	BP
GO:0050671	positive regulation of lymphocyte prolif...	61	6	0.75	9.2e-05	0.00371793	BP
GO:0010934	macrophage cytokine production	8	3	0.1	9.5e-05	0.00377297	BP
GO:0010935	regulation of macrophage cytokine produc...	8	3	0.1	9.5e-05	0.00377297	BP
GO:0002449	lymphocyte mediated immunity	89	7	1.09	0.0001	0.00390424	BP
GO:0032946	positive regulation of mononuclear cell ...	62	6	0.76	0.0001	0.00390424	BP
GO:0032755	positive regulation of interleukin-6 pro...	21	4	0.26	0.00011	0.00408685	BP
GO:0050863	regulation of T cell activation	155	9	1.9	0.00011	0.00408685	BP
GO:0006898	receptor-mediated endocytosis	63	6	0.77	0.00011	0.00408685	BP
GO:0050864	regulation of B cell activation	63	6	0.77	0.00011	0.00408685	BP
GO:0070665	positive regulation of leukocyte prolife...	63	6	0.77	0.00011	0.00408685	BP
GO:0002768	immune response-regulating cell surface ...	122	8	1.49	0.00011	0.00408685	BP
GO:0032675	regulation of interleukin-6 production	40	5	0.49	0.00012	0.00438762	BP
GO:0019882	antigen processing and presentation	123	8	1.5	0.00012	0.00438762	BP
GO:0050830	defense response to Gram-positive bacter...	22	4	0.27	0.00013	0.00467898	BP
GO:0032635	interleukin-6 production	41	5	0.5	0.00013	0.00467898	BP
GO:0042533	tumor necrosis factor biosynthetic proce...	9	3	0.11	0.00014	0.00492351	BP
GO:0042534	regulation of tumor necrosis factor bios...	9	3	0.11	0.00014	0.00492351	BP
GO:0050829	defense response to Gram-negative bacter...	9	3	0.11	0.00014	0.00492351	BP
GO:0001934	positive regulation of protein phosphory...	326	13	3.99	0.00015	0.00523523	BP
GO:0050871	positive regulation of B cell activation	43	5	0.53	0.00016	0.00554226	BP
GO:0051241	negative regulation of multicellular org...	165	9	2.02	0.00017	0.0058447	BP
GO:0004930	G-protein coupled receptor activity	87	7	1.04	7.5e-05	0.00585	MF
GO:0005102	receptor binding	503	17	6.02	8.2e-05	0.00593914	MF
GO:0002764	immune response-regulating signaling pat...	204	10	2.49	0.00018	0.00605299	BP
GO:0030100	regulation of endocytosis	69	6	0.84	0.00018	0.00605299	BP
GO:0042327	positive regulation of phosphorylation	332	13	4.06	0.00018	0.00605299	BP
GO:0002521	leukocyte differentiation	205	10	2.51	0.00019	0.00634297	BP
GO:0003823	antigen binding	21	4	0.25	9.8e-05	0.0066248	MF
GO:0009653	anatomical structure morphogenesis	862	23	10.54	0.00022	0.00723957	BP
GO:0001932	regulation of protein phosphorylation	482	16	5.89	0.00022	0.00723957	BP
GO:0010562	positive regulation of phosphorus metabo...	339	13	4.15	0.00023	0.00730766	BP
GO:0045937	positive regulation of phosphate metabol...	339	13	4.15	0.00023	0.00730766	BP
GO:0050920	regulation of chemotaxis	46	5	0.56	0.00023	0.00730766	BP
GO:0023051	regulation of signaling	1043	26	12.75	0.00023	0.00730766	BP
GO:0051050	positive regulation of transport	210	10	2.57	0.00023	0.00730766	BP
GO:0009967	positive regulation of signal transducti...	389	14	4.76	0.00025	0.00783503	BP
GO:0043410	positive regulation of MAPK cascade	73	6	0.89	0.00025	0.00783503	BP
GO:0002690	positive regulation of leukocyte chemota...	26	4	0.32	0.00026	0.00809338	BP
GO:0030168	platelet activation	138	8	1.69	0.00027	0.00818349	BP
GO:0042098	T cell proliferation	74	6	0.9	0.00027	0.00818349	BP
GO:0032689	negative regulation of interferon-gamma ...	11	3	0.13	0.00027	0.00818349	BP
GO:0050793	regulation of developmental process	650	19	7.95	0.00027	0.00818349	BP
GO:0001894	tissue homeostasis	48	5	0.59	0.00028	0.00843111	BP
GO:0018108	peptidyl-tyrosine phosphorylation	106	7	1.3	0.0003	0.00891677	BP
GO:0030335	positive regulation of cell migration	106	7	1.3	0.0003	0.00891677	BP
GO:0080134	regulation of response to stress	449	15	5.49	0.00033	0.00950194	BP
GO:0002520	immune system development	352	13	4.3	0.00033	0.00950194	BP
GO:0009966	regulation of signal transduction	946	24	11.57	0.00033	0.00950194	BP
GO:0018212	peptidyl-tyrosine modification	108	7	1.32	0.00033	0.00950194	BP
GO:2000147	positive regulation of cell motility	108	7	1.32	0.00033	0.00950194	BP
GO:0016064	immunoglobulin mediated immune response	50	5	0.61	0.00034	0.00972907	BP
GO:0046903	secretion	354	13	4.33	0.00035	0.00989233	BP
GO:0023056	positive regulation of signaling	402	14	4.92	0.00035	0.00989233	BP
GO:0006887	exocytosis	144	8	1.76	0.00036	0.00999108	BP
GO:0002532	production of molecular mediator involve...	12	3	0.15	0.00036	0.00999108	BP
GO:0061082	myeloid leukocyte cytokine production	12	3	0.15	0.00036	0.00999108	BP
GO:0050795	regulation of behavior	51	5	0.62	0.00037	0.0101464	BP
GO:0040017	positive regulation of locomotion	110	7	1.35	0.00037	0.0101464	BP
GO:0010647	positive regulation of cell communicatio...	406	14	4.96	0.00038	0.0103589	BP
GO:0051223	regulation of protein transport	147	8	1.8	0.00041	0.011046	BP
GO:0000187	activation of MAPK activity	80	6	0.98	0.00041	0.011046	BP
GO:0042325	regulation of phosphorylation	512	16	6.26	0.00043	0.0115175	BP
GO:0019724	B cell mediated immunity	53	5	0.65	0.00044	0.0117172	BP
GO:0030193	regulation of blood coagulation	30	4	0.37	0.00045	0.0117793	BP
GO:1900046	regulation of hemostasis	30	4	0.37	0.00045	0.0117793	BP
GO:0051049	regulation of transport	463	15	5.66	0.00045	0.0117793	BP
GO:0042113	B cell activation	114	7	1.39	0.00047	0.0120966	BP
GO:0043123	positive regulation of I-kappaB kinase/N...	114	7	1.39	0.00047	0.0120966	BP
GO:0051272	positive regulation of cellular componen...	114	7	1.39	0.00047	0.0120966	BP
GO:0006909	phagocytosis	54	5	0.66	0.00048	0.0122853	BP
GO:0001818	negative regulation of cytokine producti...	83	6	1.01	0.00051	0.0128392	BP
GO:0002687	positive regulation of leukocyte migrati...	31	4	0.38	0.00051	0.0128392	BP
GO:0002688	regulation of leukocyte chemotaxis	31	4	0.38	0.00051	0.0128392	BP
GO:0032940	secretion by cell	322	12	3.94	0.00052	0.0130198	BP
GO:0048869	cellular developmental process	1226	28	14.99	0.00053	0.0131984	BP
GO:0042035	regulation of cytokine biosynthetic proc...	56	5	0.68	0.00057	0.0141182	BP
GO:0045766	positive regulation of angiogenesis	32	4	0.39	0.00058	0.0141379	BP
GO:0050818	regulation of coagulation	32	4	0.39	0.00058	0.0141379	BP
GO:0014910	regulation of smooth muscle cell migrati...	14	3	0.17	0.00058	0.0141379	BP
GO:0019899	enzyme binding	713	20	8.53	0.00023	0.0145763	MF
GO:2000026	regulation of multicellular organismal d...	479	15	5.86	0.00065	0.0156783	BP
GO:0032649	regulation of interferon-gamma productio...	33	4	0.4	0.00065	0.0156783	BP
GO:0000165	MAPK cascade	241	10	2.95	0.00069	0.0165564	BP
GO:0016192	vesicle-mediated transport	590	17	7.21	0.00071	0.016948	BP
GO:0009595	detection of biotic stimulus	15	3	0.18	0.00072	0.0170981	BP
GO:0070201	regulation of establishment of protein l...	161	8	1.97	0.00075	0.0177192	BP
GO:0007243	intracellular protein kinase cascade	488	15	5.97	0.00079	0.018569	BP
GO:0030154	cell differentiation	1132	26	13.84	0.00082	0.0191763	BP
GO:0010740	positive regulation of intracellular pro...	204	9	2.49	0.00083	0.0193122	BP
GO:0030336	negative regulation of cell migration	61	5	0.75	0.00085	0.0194823	BP
GO:0042089	cytokine biosynthetic process	61	5	0.75	0.00085	0.0194823	BP
GO:0042107	cytokine metabolic process	61	5	0.75	0.00085	0.0194823	BP
GO:0002253	activation of immune response	205	9	2.51	0.00086	0.019614	BP
GO:0002504	antigen processing and presentation of p...	16	3	0.2	0.00088	0.0199712	BP
GO:0032609	interferon-gamma production	36	4	0.44	0.00092	0.0206753	BP
GO:0002703	regulation of leukocyte mediated immunit...	62	5	0.76	0.00092	0.0206753	BP
GO:0006468	protein phosphorylation	718	19	8.78	0.00094	0.0210222	BP
GO:0043408	regulation of MAPK cascade	167	8	2.04	0.00096	0.0213658	BP
GO:2000146	negative regulation of cell motility	63	5	0.77	0.00099	0.0219275	BP
GO:0050868	negative regulation of T cell activation	37	4	0.45	0.00102	0.0224839	BP
GO:0019220	regulation of phosphate metabolic proces...	556	16	6.8	0.00105	0.0229258	BP
GO:0051174	regulation of phosphorus metabolic proce...	556	16	6.8	0.00105	0.0229258	BP
GO:0014812	muscle cell migration	17	3	0.21	0.00106	0.0229269	BP
GO:0014909	smooth muscle cell migration	17	3	0.21	0.00106	0.0229269	BP
GO:0061041	regulation of wound healing	38	4	0.46	0.00113	0.0243267	BP
GO:0007204	elevation of cytosolic calcium ion conce...	65	5	0.79	0.00114	0.0244278	BP
GO:0040013	negative regulation of locomotion	66	5	0.81	0.00122	0.026021	BP
GO:0050707	regulation of cytokine secretion	39	4	0.48	0.00124	0.0263257	BP
GO:0045582	positive regulation of T cell differenti...	40	4	0.49	0.00137	0.02882	BP
GO:0045807	positive regulation of endocytosis	40	4	0.49	0.00137	0.02882	BP
GO:0002274	myeloid leukocyte activation	68	5	0.83	0.0014	0.0290532	BP
GO:0048871	multicellular organismal homeostasis	68	5	0.83	0.0014	0.0290532	BP
GO:0051271	negative regulation of cellular componen...	68	5	0.83	0.0014	0.0290532	BP
GO:0002238	response to molecule of fungal origin	5	2	0.06	0.00144	0.0293543	BP
GO:0033194	response to hydroperoxide	5	2	0.06	0.00144	0.0293543	BP
GO:0072608	interleukin-10 secretion	5	2	0.06	0.00144	0.0293543	BP
GO:0090026	positive regulation of monocyte chemotax...	5	2	0.06	0.00144	0.0293543	BP
GO:0030097	hemopoiesis	314	11	3.84	0.00149	0.0301071	BP
GO:0042130	negative regulation of T cell proliferat...	19	3	0.23	0.00149	0.0301071	BP
GO:0043406	positive regulation of MAP kinase activi...	102	6	1.25	0.0015	0.0301769	BP
GO:0043122	regulation of I-kappaB kinase/NF-kappaB ...	139	7	1.7	0.00151	0.030246	BP
GO:0065008	regulation of biological quality	1246	27	15.24	0.00156	0.0311122	BP
GO:0051480	cytosolic calcium ion homeostasis	70	5	0.86	0.00159	0.0315738	BP
GO:0002685	regulation of leukocyte migration	42	4	0.51	0.00165	0.0324853	BP
GO:0042102	positive regulation of T cell proliferat...	42	4	0.51	0.00165	0.0324853	BP
GO:0010646	regulation of cell communication	753	19	9.21	0.00166	0.0325431	BP
GO:0042110	T cell activation	226	9	2.76	0.00171	0.0333812	BP
GO:0002709	regulation of T cell mediated immunity	20	3	0.24	0.00174	0.0336814	BP
GO:0042116	macrophage activation	20	3	0.24	0.00174	0.0336814	BP
GO:0031347	regulation of defense response	273	10	3.34	0.00177	0.0341188	BP
GO:0050851	antigen receptor-mediated signaling path...	107	6	1.31	0.00191	0.0365514	BP
GO:0045619	regulation of lymphocyte differentiation	73	5	0.89	0.00192	0.0365514	BP
GO:0043405	regulation of MAP kinase activity	145	7	1.77	0.00192	0.0365514	BP
GO:0032880	regulation of protein localization	187	8	2.29	0.00198	0.0375385	BP
GO:0032648	regulation of interferon-beta production	21	3	0.26	0.00201	0.0379511	BP
GO:0048534	hemopoietic or lymphoid organ developmen...	327	11	4	0.00205	0.0385484	BP
GO:0030246	carbohydrate binding	161	8	1.93	0.00065	0.0387706	MF
GO:0060627	regulation of vesicle-mediated transport	109	6	1.33	0.0021	0.0391504	BP
GO:0050663	cytokine secretion	45	4	0.55	0.00213	0.0391504	BP
GO:0051606	detection of stimulus	45	4	0.55	0.00213	0.0391504	BP
GO:0070372	regulation of ERK1 and ERK2 cascade	45	4	0.55	0.00213	0.0391504	BP
GO:0051094	positive regulation of developmental pro...	280	10	3.42	0.00213	0.0391504	BP
GO:0001820	serotonin secretion	6	2	0.07	0.00215	0.0391504	BP
GO:0007263	nitric oxide mediated signal transductio...	6	2	0.07	0.00215	0.0391504	BP
GO:0050855	regulation of B cell receptor signaling ...	6	2	0.07	0.00215	0.0391504	BP
GO:0034097	response to cytokine stimulus	331	11	4.05	0.00226	0.0409914	BP
GO:0010627	regulation of intracellular protein kina...	332	11	4.06	0.00231	0.0416059	BP
GO:0030098	lymphocyte differentiation	150	7	1.83	0.00233	0.0416059	BP
GO:0007186	G-protein coupled receptor signaling pat...	192	8	2.35	0.00233	0.0416059	BP
GO:0048514	blood vessel morphogenesis	192	8	2.35	0.00233	0.0416059	BP
GO:0030217	T cell differentiation	112	6	1.37	0.00241	0.0428682	BP
GO:0051222	positive regulation of protein transport	77	5	0.94	0.00243	0.0430577	BP
GO:0002706	regulation of lymphocyte mediated immuni...	47	4	0.57	0.0025	0.0439599	BP
GO:0048771	tissue remodeling	47	4	0.57	0.0025	0.0439599	BP
GO:0048585	negative regulation of response to stimu...	388	12	4.74	0.0026	0.0455445	BP
GO:0032608	interferon-beta production	23	3	0.28	0.00263	0.0458955	BP
GO:0002757	immune response-activating signal transd...	196	8	2.4	0.00265	0.04607	BP
GO:0030198	extracellular matrix organization	48	4	0.59	0.00271	0.0465857	BP
GO:0045621	positive regulation of lymphocyte differ...	48	4	0.59	0.00271	0.0465857	BP
GO:0097305	response to alcohol	48	4	0.59	0.00271	0.0465857	BP
GO:0002429	immune response-activating cell surface ...	115	6	1.41	0.00275	0.0470976	BP
GO:0032270	positive regulation of cellular protein ...	499	14	6.1	0.00281	0.0479469	BP
GO:0043062	extracellular structure organization	49	4	0.6	0.00292	0.0494575	BP
GO:0051250	negative regulation of lymphocyte activa...	49	4	0.6	0.00292	0.0494575	BP
GO:0002281	macrophage activation involved in immune...	7	2	0.09	0.00299	0.0499092	BP
GO:0006837	serotonin transport	7	2	0.09	0.00299	0.0499092	BP
GO:0043312	neutrophil degranulation	7	2	0.09	0.00299	0.0499092	BP
GO:0090025	regulation of monocyte chemotaxis	7	2	0.09	0.00299	0.0499092	BP
